# Supplementary material for: The Pneumonia Severity Index as a Predictor of In-Hospital Mortality in Acute Exacerbation of Chronic Obstructive Pulmonary Disease
Source: PLoS One. 2015 Jul 17;10(7):e0133160. doi: 10.1371/journal.pone.0133160 (PMC4506124; doi:10.1371/journal.pone.0133160)
Supplement: S1 Table — NHR: nursing home resident; PaO2: partial pressure of arterial oxygen; PaCO2: partial pressure of arterial carbon dioxide; FEV1%: predicted forced expiratory volume in one second; FEV1/FVC:forced expiratory volume in one second/forced vital capacity; CHF: congestive heart failure; SBP: systolic blood pressure; NIV: noninvasive mechanical ventilation; IMV: invasive mechanical ventilation; PSI: pneumonia severity index. NRIMVW:not received invasive mechanical ventilation according to the patient wish. Gender: 1 represent female,and 0 represeant male. For the the following item: Liver disease, CHF, Neoplastic disease, Cerebrovascular disease, Renal disease,NHR, Altered mental stutas, NIV, IMV,1 represent yes,0 represent no. NRIMVW:1 represent patient who have not received invasive mechanical ventilation according to the patient wish,0 represent other conditions. Outcome:1 meant death, 0 meant alive. (XLSX) [file pone.0133160.s001.xlsx]

## Sheet: 1
S1 Table Data of the patients included in the study
gender	Age	Liver disease	CHF	Neoplastic disease	Cerebrovascular disease	Renal disease	NHR	Altered mental stutas	NIV	IMV	NRIMVW	breath rate（/minute）	heart rate（/minute）	SBP（mmHg）	Hematocrit（%）	Albumin(g/l）	Glucose（mmol/l）	BUN（mmol/l）	Na（mmol/l）	PH	PaCO2（kPa）	PaO2(kPa）	FEV1/FVC	FEV1%（%)	outcome
0	51	0	1	0	1	0	0	0	0	0	1	26	120	68	48	42	6.23	3.49	139	7.278	10.7	6.33	55.5	50.7	1
0	67	0	0	0	0	0	1	0	0	0	1	24	103	91	33	24.8	4.17	15.89	142	7.301	9.07	4.79	50	33	1
0	71	0	0	1	0	0	0	0	0	0	1	23	99	148	41.6	38.1	6	3.81	137.3	7.379	7.3	14.8	50.1	40.4	0
0	72	1	0	0	0	0	0	0	0	0	1	20	100	130	45.8	47.9	5.98	5.23	141.66	7.418	5.53	10.1	49.1	70.4	0
0	73	0	0	0	0	0	0	0	0	0	1	26	95	124	48.7	38.6	4.36	7.04	138.39	7.365	7.08	12.8	46	23	0
1	74	0	0	0	0	1	0	0	0	0	1	21	78	126	38.1	44.5	8.85	7.06	143.18	7.387	4.07	14.5	56.7	61.3	0
1	76	0	0	0	0	0	0	1	0	0	1	21	92	140	40	36.8	3.41	4.38	134.75	7.422	4.79	10	50.1	61.6	0
1	77	0	1	0	0	0	0	0	1	0	1	22	106	126	37.7	35.8	6.28	7.94	139	7.246	9.23	8.67	55.2	66	1
1	77	0	1	0	0	0	0	0	0	0	1	36	92	88	32.9	43	4.24	4.22	128	7.15	11	7.35	51.3	33	1
0	80	0	1	0	0	0	0	0	0	0	1	20	98	144	32.6	34.6	4.73	4.47	140.83	7.243	11.14	10.4	45.33	103.2	1
0	81	0	0	0	0	0	0	0	0	0	1	25	97	106	33.8	29.4	4.12	12.31	137.7	7.36	5.15	8.52	56.8	20	0
0	81	0	0	0	0	0	0	0	0	0	1	22	80	122	34.5	32.3	5.61	5.23	136.99	7.397	6.2	14.1	45.24	58.6	0
0	81	0	1	0	0	0	0	0	0	0	1	21	96	132	32.7	37.3	7.38	7.75	132	7.297	10.8	8.67	51.55	65	1
1	82	0	0	0	0	0	0	0	0	0	1	21	94	136	37.4	36.1	3.65	5.16	137.61	7.389	5.84	10.4	64.2	63	0
0	82	1	0	0	0	1	0	0	0	0	1	23	126	119	40.9	36.5	5.48	7.3	143	7.213	7.74	15.9	60.8	27	1
0	85	0	1	0	0	1	0	0	0	0	1	22	94	122	38.2	39.7	7.74	10.14	143.51	7.444	4.49	13.3	64.9	21.9	1
0	85	0	1	0	1	0	0	1	0	0	1	23	108	138	38.2	39.8	6.91	4.8	135	7.449	5.36	7.83	55.15	48	1
0	86	0	1	0	1	0	0	0	0	0	1	21	86	148	18.8	25.1	7.91	5.95	128.64	7.128	12	17.2	69.4	62.6	1
0	87	0	1	0	0	0	0	0	0	0	1	25	88	89	33.4	32.1	4.21	4.19	135.88	7.354	6.91	12.9	56.2	66	1
0	87	0	1	0	0	0	0	0	0	0	1	21	109	151	36.9	37	6.36	7.73	131	7.38	7.48	11.2	50	40.3	1
0	87	0	0	0	0	0	0	0	0	0	1	22	105	151	33.3	43	7.21	4.23	133	7.134	14.6	5.76	41.3	53	1
1	89	0	1	0	0	0	0	1	0	0	1	23	90	154	38.2	32	6.18	6.68	144	7.412	9.82	3.2	45.63	30.08	1
0	93	0	1	0	0	0	0	0	0	0	1	28	120	128	33.8	34.5	15.12	5.56	139	7.288	10.5	18	57.3	49	0
0	42	0	0	0	0	1	0	0	0	1	0	28	123	182	32.3	28	4.17	4.17	132	6.794	15.8	19.8	58.2	57	1
0	46	0	0	0	0	0	0	0	0	0	0	20	82	120	49	44.9	5.17	4.75	143.41	7.29	5.12	8.55	56.8	66	0
0	51	0	0	0	0	0	0	0	0	0	0	28	88	130	42.1	40	7.46	4.9	138.37	7.421	5.41	10.1	50.1	37.8	0
0	53	0	0	0	0	0	0	0	0	0	0	20	100	125	42.9	41.7	4.96	4.25	139.4	7.415	5.11	8.52	62.5	81.38	0
0	54	0	0	0	0	0	0	0	0	0	0	20	104	150	45.3	41.5	4.4	4.19	142.18	7.437	4.76	10.1	64.9	32.25	0
0	54	0	0	0	0	0	0	0	0	0	0	22	94	147	42.1	41.9	4.41	5.03	140.45	7.41	5.43	9.16	49.23	64.3	0
0	55	0	0	0	0	0	0	0	0	0	0	23	110	116	43.7	38.7	4.41	4.61	136.2	7.464	4.57	8.26	49.8	56.9	0
0	56	1	0	0	0	0	0	0	0	0	0	22	104	124	40.6	34.8	5.45	14.6	134.84	7.467	3.73	9.43	50.5	78	0
0	56	0	0	1	0	0	0	0	0	0	0	22	104	128	46.6	38.1	5.34	4.17	139.3	7.401	6.47	11.7	48.98	56	0
1	56	0	0	0	0	0	0	0	0	0	0	20	106	130	37.9	38.4	11.11	4.07	137.91	7.398	5.83	9.72	50	61.3	0
0	56	0	0	0	0	0	0	0	0	0	0	20	104	138	36.1	39.3	3.28	4.39	142.96	7.449	5.11	8.53	50	46	0
0	56	0	1	0	0	0	0	0	0	0	0	22	100	134	43.1	41.6	6.18	3.49	141.68	7.448	4.03	9.95	52.8	56	0
0	56	0	0	0	0	0	1	0	0	0	0	21	80	147	32.3	42.6	5.96	3.79	135	7.411	5.79	12.4	66.9	17.4	0
0	56	0	0	0	0	0	0	0	0	0	0	21	105	130	45	45.1	7.29	5.57	141	7.334	7.76	13.5	52.4	48.6	0
0	57	0	0	0	0	0	0	0	0	0	0	18	96	136	40.3	32.9	4.24	8.28	142.5	7.386	5.96	10.6	49.8	48.1	0
0	57	0	0	1	0	0	0	0	0	0	0	22	85	109	39	33.4	8.18	4.26	138.88	7.373	5.87	13.7	45.1	57.7	0
0	57	0	0	0	1	0	0	0	0	0	0	37	110	131	43.8	35.2	6.27	3.04	134.03	7.396	6.15	10.3	66.2	20	0
0	57	0	0	1	0	0	0	0	0	0	0	21	104	110	40.1	37.7	7.97	4.26	138.67	7.34	5.94	13.4	45.1	73	0
0	57	0	0	1	0	0	0	0	0	0	0	22	70	122	32.6	40	15.33	3.32	137.05	7.415	5.25	12	45.1	63	0
0	57	0	0	0	0	0	1	0	0	0	0	26	86	136	32.6	42	8.38	8.71	138	7.29	10.4	5.8	49.1	61.9	0
0	57	0	0	0	0	0	0	0	0	0	0	22	96	181	50.8	43.3	5.37	4.82	137.26	7.437	5.54	8.09	45.24	105.7	0
0	58	0	0	0	0	0	0	0	0	0	0	20	114	136	44.1	34.5	5.74	2.39	139.4	7.447	5.97	9.09	48.08	22	0
0	58	0	0	0	0	0	0	0	0	0	0	24	82	110	32.6	34.9	5.16	7.6	134	7.438	7.04	9.12	50	54	0
0	59	0	0	0	0	0	0	0	0	0	0	22	126	127	38.1	34.9	4.13	3.81	141.31	7.45	9.07	7.31	50.5	28.6	0
0	59	0	0	0	0	0	0	0	0	0	0	20	73	118	37.1	39.3	4.7	4.54	145.55	7.346	6.92	12.3	55.5	57	0
0	59	0	0	0	1	0	0	0	0	0	0	23	100	145	43.1	39.7	4.6	3.5	139.24	7.394	7.15	12.2	67.9	69.6	0
0	59	0	0	0	1	0	0	0	0	0	0	22	108	137	43.1	42.2	4.95	2.74	134.99	7.451	5.64	9.87	68.1	31.4	0
0	60	0	0	0	1	0	0	0	0	0	0	21	96	125	32.6	26	4.21	4.19	135.98	7.372	7.19	13.2	67.9	50	0
0	60	0	1	0	0	0	0	0	1	0	0	30	150	107	44.6	35.4	5.08	4.25	137.29	7.449	5.49	5.68	50.5	53.2	0
0	60	0	0	0	0	0	0	0	0	0	0	20	98	119	38.2	37.1	4.92	4.3	145.42	7.373	6.39	10.3	50	56	0
0	60	0	0	0	0	0	0	0	1	0	0	28	112	165	44.8	37.3	5.14	4.25	137.6	7.347	9.85	8.74	50.5	15.3	0
0	60	0	0	0	0	0	0	0	0	0	0	20	104	129	37.5	37.8	4.14	4.84	139.91	7.399	6.04	9.03	56.7	29.2	0
0	60	0	0	0	0	1	0	0	0	0	0	20	85	123	51	38.1	4.34	7.3	142.93	7.438	4.97	8.21	44.36	57.3	0
0	60	0	0	0	0	0	0	0	0	0	0	23	60	119	44.4	38.7	4.89	4.71	140.6	7.317	6.89	9.98	50.1	15	0
0	60	0	0	0	0	0	0	0	0	0	0	40	158	173	45.5	39	5.39	5.27	141.94	7.314	9.17	8.44	50.5	47.56	0
0	60	0	0	0	1	0	0	0	0	1	0	25	104	108	40.8	39.6	4.79	5.41	140.38	7.347	6.29	12.2	49.1	70.4	0
0	60	0	0	0	0	0	0	0	0	0	0	22	100	128	42.5	40.5	5.45	2.33	141.23	7.343	6.81	12.4	50.1	37.8	0
0	60	0	0	0	0	0	0	0	0	0	0	21	88	124	44.2	42.8	6.69	4.57	138.01	7.359	6.22	7.28	50	54	0
0	60	0	0	0	0	0	0	0	0	0	0	20	76	124	44.3	44.3	5.58	5.64	141.09	7.403	4.75	10.6	64.7	63.9	0
0	61	0	0	0	0	0	0	0	0	0	0	24	74	104	45.5	35.2	4.96	5.79	140.51	7.334	5.78	10.8	49.8	46.7	0
0	61	0	0	0	0	0	0	0	0	0	0	22	98	165	43.6	37.8	4.06	6.12	148.22	7.394	5.2	12.3	49.23	47.56	0
0	61	0	0	0	0	0	0	0	0	0	0	21	92	123	39.4	39.7	7.1	4	137.29	7.355	7.09	10.2	50	61.3	0
0	61	0	0	0	0	0	0	0	0	0	0	25	75	131	46.5	40	5.11	5.66	142.83	7.361	5.53	11.8	45.63	72.4	0
1	61	0	0	0	0	0	0	0	0	0	0	20	106	145	40.7	41.7	4.94	4.72	141.64	7.415	5.1	8.67	54.2	101.2	0
1	61	0	0	0	0	0	0	0	0	0	0	20	80	133	39.1	41.9	4.01	8.4	143.15	7.394	5.81	9.68	52.4	56	0
0	61	0	0	0	0	0	0	0	0	0	0	20	82	120	39.4	42	4.7	6.02	139.88	7.391	5.46	10	62.11	58.6	0
0	62	0	1	0	0	0	1	0	0	0	0	25	136	136	32.7	31.7	8.12	6.46	136	7.43	7.361	13.7	49.1	70.4	0
0	62	0	0	0	0	0	0	0	0	0	0	22	136	110	32.7	33	7.19	4.4	138	7.446	9.4	8.85	46.6	72.4	0
0	62	0	0	0	0	1	0	0	0	0	0	22	98	183	20.2	35.5	8.56	22.68	132.2	7.412	6.12	10.9	57.5	61.6	0
0	62	0	0	0	0	0	0	0	0	0	0	21	85	105	42.7	38	3.19	6.6	139.01	7.368	6.34	13.1	69	20	0
0	62	0	0	0	1	0	0	0	0	0	0	25	104	119	40.5	39.5	5.3	5.22	140.82	7.359	6.5	13.3	49.1	61.9	0
0	62	0	0	0	0	0	0	0	0	0	0	20	108	146	40.5	40.2	4.68	5.03	143.32	7.413	5.73	9.35	56.7	53.3	0
0	62	0	0	0	0	0	0	0	0	0	0	20	87	128	42	40.9	4.45	5.8	142.42	7.388	5.53	9.75	68.7	78	0
0	62	0	1	0	0	0	0	0	0	0	0	36	106	162	45.8	42.9	6.16	8.1	149.68	7.326	8.45	12.1	49.8	56.9	0
0	63	1	1	0	1	0	0	0	1	0	0	24	130	171	36.2	27.5	7.47	14.06	136.84	7.288	5.73	10.4	49.8	37	1
1	63	0	0	0	0	0	0	0	0	0	0	20	62	113	36.2	36	6.9	5.56	146	7.422	8.58	9	50	33.44	0
0	63	0	0	0	0	0	0	0	0	0	0	22	101	126	44.3	44	5.32	5.7	138.76	7.409	5.46	19	56.8	70.4	0
0	64	0	0	0	0	0	0	0	0	0	0	22	130	94	37.4	22.7	5.57	4.46	138.57	7.33	6.45	8.4	46.5	63	1
0	64	0	0	0	0	0	0	1	0	1	0	27	151	109	35.7	27	7.96	7.17	142.32	7.37	10.9	8.62	44.4	71	0
0	64	0	0	1	0	0	0	0	0	0	0	21	106	117	30.9	27.6	5.99	4.61	135.42	7.478	5.03	11.2	45.24	74	0
0	64	0	1	0	0	0	0	0	0	0	0	29	103	117	36.2	34.6	5.71	5.71	138.83	7.412	5.03	9.52	50	61.3	0
0	64	0	0	1	0	0	1	0	1	0	0	21	74	118	32.9	36	7.03	9.85	140.78	7.309	6.44	7.37	49.23	30	1
0	64	1	0	0	0	1	0	1	0	1	0	24	102	95	32.6	37.2	4.69	4.48	137.92	7.164	16.4	10.5	49.23	30	1
1	64	0	0	0	0	0	0	0	0	0	0	21	104	161	36	37.5	5	4.27	145	7.343	4.84	11.2	50.1	37.8	0
0	64	0	0	0	1	0	0	0	0	0	0	25	116	130	36.8	38.1	8.23	7.22	141.01	7.412	5.42	8.98	50	56	0
0	64	0	0	0	0	1	0	0	1	0	0	25	90	137	28.4	38.9	3.54	14.96	141.75	7.306	6.17	6.7	59.2	61.9	0
0	64	0	0	0	1	0	0	0	0	0	0	22	110	139	44.6	41.6	5.78	4.52	140.93	7.3	11.15	13.9	49.8	46.7	0
0	64	0	0	0	0	0	0	0	0	0	0	22	98	140	40.1	44.8	7.57	5.74	142.7	7.442	4.57	9.35	46.6	66	0
0	64	0	0	0	0	0	0	0	0	0	0	22	78	161	41.6	47	5.6	7.1	143	7.386	6.31	11.1	53.3	57	0
0	65	0	1	1	0	1	0	0	0	0	0	20	124	136	40.6	30	13.7	5.36	136	7.326	4.94	9.9	46.9	48.5	0
0	65	0	0	1	0	0	0	0	0	0	0	20	99	148	40.2	36.6	4.82	7.86	140.81	7.329	5.15	8.53	68.4	57	0
0	65	0	0	0	0	0	0	0	0	0	0	22	135	146	48.2	37.4	5	6.51	138	7.357	8.64	7.53	57.3	73	0
0	65	0	0	0	0	0	0	0	0	0	0	21	102	130	42.6	38.2	5.08	7.27	142.78	7.345	6.59	16	45.24	53.6	0
0	65	0	0	0	0	0	0	0	0	0	0	20	70	151	38.5	39.4	4.08	6.81	143.17	7.397	4.92	11.2	57.3	17	0
0	65	0	0	0	0	0	0	0	0	0	0	22	92	113	38.3	40.3	4.02	5.15	136.33	7.423	5.57	13.1	57.5	53.3	0
0	65	0	0	1	0	0	0	0	0	0	0	25	124	119	43.2	40.3	5.32	4.3	140.45	7.443	4.35	10.3	58.6	49	0
0	65	0	0	0	0	0	0	0	0	0	0	25	86	120	42.4	41.7	5.69	6.86	140.98	7.386	5.17	15.2	45.1	90.9	0
0	66	0	0	0	0	0	0	0	0	0	0	20	87	171	40.3	34.7	5.42	4.4	133.67	7.462	4.82	10.5	45.24	45	0
1	66	0	0	0	0	0	0	0	0	0	0	23	102	125	45.7	36	8.83	13	130.5	7.415	5.81	10.5	56.7	105.7	0
0	66	0	0	0	0	0	0	0	0	0	0	24	106	111	44	36.4	4.83	8.99	142.49	7.395	5.27	18.2	55.5	50	0
0	66	0	0	0	0	0	0	0	0	0	0	20	86	134	37.4	38.7	4.91	5.97	143.22	7.407	5.35	9.33	66	39.63	0
0	66	0	0	0	0	0	0	0	0	0	0	22	90	140	38.5	39	4.67	5.64	137.93	7.332	5.11	8.52	60.8	61.3	0
0	66	0	0	0	0	0	0	0	0	0	0	20	90	122	39	39.9	4.87	5.58	143.09	7.379	5.79	11.3	50	61.3	0
0	66	0	1	0	0	0	0	1	0	0	0	23	130	140	42.7	40.8	14.01	3.35	131	7.462	4.29	12.7	60.5	53.6	0
0	66	0	0	1	0	0	0	0	0	0	0	22	118	118	45.5	42.2	8.15	4.7	140	7.377	6.29	15.8	49.23	30	0
0	66	0	0	0	0	0	1	0	0	0	0	20	80	101	32.9	42.5	5.4	6.32	142	7.405	5.543	8.6	48.98	63.9	0
0	66	0	0	0	0	0	0	0	0	0	0	23	84	129	42.3	43	6.52	4.24	142.9	7.396	5.17	11.2	64.6	48.6	0
1	66	0	0	1	0	0	0	0	0	0	0	23	120	153	42.1	43.8	4.46	3.22	146.58	7.442	6.62	12.2	59.2	63.9	0
1	66	0	0	0	0	0	0	0	0	0	0	20	90	130	39.7	44.2	4.88	2.88	140.26	7.426	4.72	9.21	49.23	80.2	0
0	66	0	0	0	0	0	0	0	0	0	0	20	74	156	43.7	44.4	8.54	2.36	143.73	7.422	5.39	13	49.1	72.5	0
1	66	0	1	0	0	0	1	0	0	0	0	23	98	106	32.3	44.7	4.19	4.56	135.91	7.361	6.91	15.1	62.1	54	0
1	66	0	0	0	0	0	0	0	0	0	0	23	114	139	50.6	46.4	13.96	5.91	143.78	7.317	9.73	7.46	62.1	35.2	0
0	67	0	0	1	0	0	0	0	0	0	0	22	98	134	42.8	28.4	7.59	3.68	139.67	7.363	6.81	11.9	49.23	64.3	0
1	67	0	1	0	0	0	0	0	0	0	0	30	144	156	32.3	33	4.19	4.19	128	7.378	9.46	6.67	50	46	0
0	67	0	0	1	0	0	0	0	0	0	0	22	120	115	43.2	33.6	5.05	3.25	142.33	7.404	6.46	22	49.23	80.2	0
0	67	0	0	0	0	0	0	0	0	0	0	21	104	153	36.2	34.9	7.39	6.48	130.49	7.41	5.23	13.7	60.8	57.3	0
0	67	0	0	1	0	0	0	0	0	0	0	22	98	134	43.6	36	4.91	4.21	145.02	7.357	7.13	18.4	49.23	47.56	0
1	67	0	0	0	0	0	0	0	0	0	0	22	110	137	42.5	39.1	5.12	3.97	146.04	7.323	9.67	8.41	59.2	62	0
0	67	0	0	0	1	0	0	0	0	0	0	22	135	177	41.3	40	6.28	3.58	131.59	7.355	7.55	11.2	58.2	53.2	0
0	67	0	0	0	1	0	0	0	0	0	0	22	85	111	49.5	42.4	4.55	6.25	133.83	7.327	8.43	14.6	57.5	66	0
1	68	0	0	0	1	0	0	0	0	0	0	22	97	153	36.8	33	4.07	3.91	143.18	7.427	5.98	12.7	68.6	57	0
0	68	0	0	1	0	0	0	0	0	0	0	22	118	139	39.4	33.5	5.28	3.11	139.11	7.346	8.71	11.7	49.8	37	0
1	68	0	0	0	1	0	0	1	0	0	0	22	88	116	32	34.3	5.65	4.25	120.42	7.431	6.22	15.6	68.7	32.76	0
1	68	0	1	0	0	0	0	0	0	0	0	22	76	125	39.7	35.3	8.75	9.93	138.34	7.42	5.05	8.4	50	54	0
0	68	0	0	1	0	0	0	0	0	0	0	22	132	115	38.6	35.8	6.06	3.07	140.27	7.425	5.35	12	49.8	46.7	0
1	68	0	0	0	0	0	0	0	0	0	0	20	75	90	40.7	37.8	5.4	5.02	136.62	7.373	7.09	9.03	62.1	42	0
0	68	0	0	0	0	0	0	0	0	0	0	21	88	164	41.9	39.5	7.68	5.83	138	7.395	6.18	11	50	46	0
0	68	0	0	0	0	0	0	0	0	0	0	20	96	153	45.7	39.8	4.19	6.12	143.25	7.409	5.72	10.3	49.23	80.2	0
0	68	0	0	0	0	0	0	0	0	0	0	20	65	121	35	43.3	5.06	7.14	138.92	7.402	5.9	11.1	46.9	78	0
0	68	0	0	1	0	0	0	0	0	0	0	21	92	134	45	45.6	5.59	5.09	143.05	7.384	6.36	9.2	49.23	64.3	0
0	68	0	0	0	0	0	0	0	0	0	0	20	82	138	49.2	46.8	10.87	4.19	141.26	7.447	5.09	8.6	45.24	53.6	0
0	69	0	0	0	0	0	0	0	0	0	0	23	116	136	49.1	29.9	4.68	5.25	139.1	7.286	10.5	8.52	49.8	48.1	0
1	69	0	0	0	1	0	0	0	0	0	0	22	102	143	36.6	35.6	3.81	4.61	142.96	7.418	5.55	8.51	68.6	21.5	0
0	69	0	1	0	0	0	0	0	0	0	0	23	136	161	32.3	36.4	7.43	4.49	139.83	7.313	5.36	11.6	69.4	81.38	0
0	69	0	0	0	0	0	0	0	0	0	0	23	87	141	45.3	36.4	5.03	6.94	142.03	7.349	7.29	15.8	48.1	63.9	0
1	69	0	0	0	1	0	0	0	0	0	0	23	89	143	33.8	37.7	6.25	2.57	134.91	7.419	5.74	12.9	68.7	24	0
1	69	0	0	0	1	0	0	0	0	0	0	28	116	132	36.9	38.7	3.85	4.79	130.16	7.45	5.04	14	68.6	29.77	0
0	69	0	0	0	0	0	0	0	0	0	0	23	118	110	44.1	38.9	9.66	4.42	128.51	7.243	11.3	26.1	51.9	47.56	0
0	69	0	0	0	0	0	0	0	0	0	0	20	108	116	38.7	39.2	4.67	4.43	140.57	7.374	5.68	12.4	46.6	40	0
1	69	0	0	0	0	0	0	0	0	0	0	20	72	110	41.7	39.3	5.55	3.29	142.25	7.374	6.29	9.65	49.8	48.1	0
0	69	0	0	0	0	0	0	0	0	0	0	21	82	144	41.7	39.4	5.22	5.57	139.71	7.437	4.56	8.75	48.5	80.2	0
0	69	0	0	0	0	0	0	0	0	0	0	29	114	156	41.6	39.7	6.25	3.92	140.47	7.423	4.51	14.1	57.3	46.7	0
0	69	0	0	0	0	0	0	0	0	0	0	20	85	145	43.9	39.8	5.55	4.8	134.75	7.358	7.69	13.4	51.9	43.4	0
1	69	0	0	0	0	0	0	0	0	0	0	22	90	127	40.6	41.1	5.18	12.14	142.21	7.333	6.83	12.9	62.1	73	0
0	69	0	0	0	0	0	0	0	0	0	0	20	119	116	36.7	41.7	5.91	5.99	138.17	7.29	5.08	8.53	46.6	62.6	0
0	69	0	0	0	0	0	0	0	0	0	0	21	120	126	42.1	42.3	4.69	3.58	141.55	7.384	5.75	14.8	50	54	0
0	69	0	0	0	0	0	0	0	0	0	0	21	98	135	35.7	43.6	4.61	5.51	142.17	7.396	5.24	8.53	46.5	101.2	0
0	69	0	0	0	1	0	0	0	0	0	0	22	100	122	42.2	43.6	5.77	4.7	141.67	7.374	6.45	13.3	44.4	92	0
0	69	0	0	0	0	0	0	0	0	0	0	21	120	137	38.1	44.4	5.68	5.95	137.86	7.378	5.11	10	46.5	79	0
0	70	1	0	0	0	0	0	0	0	0	0	24	90	102	41.9	30.8	7.71	4.05	132.24	7.383	5.5	10.5	69.4	80.2	0
1	70	0	0	0	0	0	0	0	0	0	0	25	116	146	46	30.9	3.8	4	147	7.353	8.98	6.63	66.2	24	0
0	70	1	1	0	0	1	0	1	1	0	0	24	80	107	35.4	32.3	5.79	26.29	142	7.194	11	7.1	69.4	47.56	1
0	70	0	0	0	0	0	0	0	0	0	0	20	102	123	41.8	33	4.56	5.51	140.13	7.424	5.02	9.04	45.1	57.7	0
0	70	0	0	0	0	0	0	0	0	0	0	20	95	160	37.4	33.7	3.58	3.68	137.25	7.393	6.22	14	50	54	0
0	70	0	1	0	0	0	1	0	0	0	0	20	120	75	32.6	35.1	4.72	4.7	138.52	7.453	4.84	7.8	50	54	0
0	70	0	0	0	0	0	0	0	0	0	0	22	90	137	45.9	38	4.96	6.9	140.62	7.339	7.74	12.6	48.5	51	0
0	70	0	0	0	0	0	0	0	0	0	0	24	86	147	42.6	41.5	4.31	6.68	143.43	7.337	7.26	14.6	50.1	15	0
0	70	0	0	0	0	0	0	0	0	0	0	20	81	117	37.4	42.2	4.03	6.12	142.23	7.404	5.03	9.57	44.4	26	0
0	70	0	0	1	0	0	0	0	0	0	0	22	94	127	42.7	43.2	5.18	4.65	141.95	7.397	6.46	10.3	50.1	37.8	0
1	70	0	0	0	0	0	0	0	0	0	0	25	104	143	41.2	44.6	5.54	4.88	141	7.134	5.08	8.53	50	61.3	0
0	70	0	0	0	1	0	1	0	0	0	0	22	100	166	32.3	45.1	6.09	8.28	140.95	7.443	4.58	10.1	60.2	80.2	0
0	71	0	0	0	0	0	0	0	1	0	0	22	66	138	43.4	30	4.05	4.06	139.44	7.341	9.99	13.6	58.9	66	0
0	71	0	1	0	1	0	1	0	0	0	0	26	104	81	32.6	31.3	4.21	3.15	136	7.422	8.58	7.88	69.9	66.2	1
0	71	0	1	0	0	0	0	0	0	0	0	27	110	175	43.7	33.4	4.82	5.59	135.18	7.396	8.32	10.8	51.9	54	0
0	71	0	1	0	0	0	0	0	0	0	0	22	72	147	42.3	34.4	3.78	5.37	142.7	7.324	8.95	10.6	58.9	65.1	0
0	71	0	0	0	0	0	0	0	0	0	0	22	92	122	45.3	34.7	6.49	5.91	138.03	7.365	5.92	10.2	50.1	37.8	0
0	71	0	0	0	0	0	0	0	0	0	0	21	106	133	35.2	35.5	4.26	3.12	136.42	7.419	5.33	15.6	49.1	70.4	0
0	71	0	0	0	0	0	0	1	0	0	0	23	90	136	52.2	35.5	6.79	4.66	140.31	7.253	13.8	9.24	59.2	50.7	0
0	71	0	1	0	0	0	0	0	0	0	0	21	102	135	42.8	37.2	6.8	3.1	139	7.449	5.36	12.3	49.23	80.2	0
0	71	0	0	1	0	0	0	0	0	0	0	24	89	99	39.5	37.5	4.53	11.64	139.48	7.385	5.08	13.8	59.3	50	0
1	71	0	0	0	1	0	0	0	0	0	0	20	76	120	37.8	39.9	4.811	5.64	143.48	7.398	4.84	9.7	50.1	40.4	0
0	71	0	0	1	1	0	0	0	0	0	0	20	64	141	45.3	40.9	5.19	5.31	140.9	7.391	4.92	10.5	51.7	48.2	0
0	71	0	0	0	0	0	0	0	0	0	0	23	102	126	40.9	42.1	7.5	7.75	138.96	7.46	3.5	6.09	55.5	72.4	0
0	71	0	0	1	0	0	0	0	0	0	0	23	95	152	34.9	43.3	4.53	10.02	141.39	7.435	6.3	12.6	59.3	52.8	0
0	71	1	0	0	0	0	0	0	0	0	0	20	69	131	47.7	43.4	5.83	3.8	138	7.398	5.51	9.89	50	33	0
0	71	1	0	0	0	0	0	0	0	0	0	23	117	156	42.1	43.5	6.71	5.02	138.07	7.404	5.7	10.6	49.1	72.5	0
0	71	0	0	0	0	0	0	0	0	0	0	22	80	136	52.3	43.9	5.46	5.78	142.25	7.38	6.82	8.91	49.8	37	0
1	71	0	0	0	0	0	0	0	0	0	0	20	78	139	36.3	46.3	4.92	5.47	138.22	7.344	6.14	10.5	48.08	50.7	0
0	72	0	0	0	0	0	0	0	0	0	0	22	88	126	38.3	30.8	5.03	5.65	135.82	7.332	5.08	8.49	51.9	56	0
0	72	0	0	0	0	0	0	0	0	0	0	16	106	88	41.6	32.4	4.22	6.9	136.07	7.4	7.27	13.1	58.6	66	0
0	72	0	0	0	0	0	0	0	0	0	0	24	130	158	42.3	32.5	4.77	2.33	136.64	7.457	4.5	8.58	50	40.3	0
0	72	0	0	0	0	1	0	0	0	0	0	23	74	108	33.8	33.7	4.37	10.85	136.67	7.351	3.7	14.7	68.4	62	0
0	72	0	0	0	0	0	0	0	0	0	0	21	98	149	37.3	34.3	4.27	10.42	139.6	7.382	6.19	11.6	58.2	91.64	0
1	72	0	0	0	0	0	0	0	0	0	0	22	100	150	34.6	34.3	4.6	7.34	142.95	7.404	6.6	16	49.8	56.9	0
0	72	0	0	0	0	0	0	0	0	0	0	21	64	125	38.6	34.3	4.01	6.56	140.7	7.31	10.61	10.7	58.9	48.5	0
0	72	0	0	0	0	1	0	0	0	0	0	21	92	134	31.7	34.3	6.79	8.19	140.22	7.388	5.29	11.8	56.2	37.73	0
0	72	0	1	0	0	0	0	0	0	0	0	22	76	138	36	34.5	5.26	3.31	145	7.358	8.43	6.73	46.1	70.3	0
0	72	0	0	0	0	0	0	0	0	0	0	22	68	128	41.9	35	4.08	5.14	136.73	7.413	7.07	12.9	58.6	66	0
0	72	0	0	0	0	0	0	0	0	0	0	22	102	119	39.7	35.2	4.56	3.99	140.31	7.46	5.09	8.57	49.23	64.3	0
0	72	0	1	1	0	1	0	0	0	0	0	21	96	139	30.6	35.9	4.15	10.11	143.28	7.435	5.53	13	48.98	56	0
0	72	0	0	0	0	0	0	1	0	0	0	23	86	148	39.5	37.1	4.78	8.1	139.49	7.382	7.97	12.4	58.9	48	0
0	72	0	1	0	0	0	0	0	0	0	0	18	79	129	50	38.3	5.91	4.44	136	7.157	18.4	14.5	45.1	63	1
0	72	0	0	0	0	0	0	0	0	0	0	24	109	144	43.7	38.6	6.56	4.74	144	7.418	7.21	8.2	66	43	0
0	72	1	0	0	0	0	0	0	0	0	0	24	114	149	42.3	38.7	4.4	3.11	136.02	7.393	5.23	7.22	50	33	0
0	72	0	0	1	0	0	0	0	0	0	0	22	108	144	37.6	38.9	5.5	6.16	140.61	7.413	6.16	12.5	59.3	43.89	0
0	72	0	1	0	0	0	0	0	0	0	0	20	60	126	32.7	40.5	4.23	4	139	7.424	5.08	11.8	48.98	63.9	0
0	72	0	0	0	0	0	0	0	0	0	0	23	135	123	44.1	41.9	7.52	3.81	135	7.36	3.69	8.86	45.77	72.5	0
1	72	0	0	0	0	0	0	0	0	0	0	21	70	188	35.9	41.9	5.58	4.02	140	7.356	7.25	5.82	40.78	63	0
0	72	0	0	0	0	1	0	0	0	0	0	20	90	142	39.4	43.6	5.26	9.01	140.34	7.419	5.03	11.2	68.4	63.9	0
0	72	1	0	0	0	0	0	0	0	0	0	20	102	143	44.1	47.2	6.53	3.95	140.87	7.421	5.49	13.6	49.23	30	0
1	73	0	1	0	0	0	0	0	0	0	0	25	126	151	34.7	25	10.4	3.52	126	7.382	6.4	12.3	50.1	103.2	0
0	73	0	0	0	1	1	0	0	0	0	0	20	84	124	37.6	33.6	10.59	5.29	140	7.414	7.85	8.62	68.1	62.1	0
1	73	0	1	0	0	0	0	0	0	0	0	21	90	145	38.8	33.8	4.34	3.5	142.12	7.39	6.98	8.93	49.1	61.9	0
1	73	0	0	0	0	0	0	0	0	0	0	22	86	121	37.4	34	4.99	2.86	145.54	7.334	8.3	11.4	50.1	40.4	0
0	73	1	0	0	0	0	0	0	0	0	0	20	89	125	37.5	35.4	5.11	3.72	131.76	7.408	5.3	14.9	49.8	37	0
0	73	0	0	0	0	0	0	0	0	0	0	23	96	130	43.3	35.6	3.85	5.43	141.02	7.339	7.42	7.28	46	65.1	0
1	73	0	0	0	0	0	0	0	0	1	0	20	103	104	42.3	35.6	4.33	8.53	140.27	7.428	6.02	9.11	50.1	37.8	0
0	73	1	0	0	0	0	0	0	0	0	0	20	102	181	35.7	35.8	4.74	3.41	134.97	7.445	14.57	11.7	49.8	56.9	0
0	73	0	0	0	0	0	0	0	0	0	0	21	94	137	37.1	36.8	3.9	3.8	139.87	7.338	7	10.5	46	66.2	0
0	73	0	1	0	0	0	0	0	0	0	0	22	64	142	43.6	37.4	3.78	8.57	147.21	7.406	6.07	8.53	56.7	53.6	0
0	73	0	0	0	0	0	0	0	0	0	0	20	105	146	36.5	37.8	14.16	7.21	140.9	7.405	5.47	15	49.23	30	0
0	73	1	0	0	0	0	0	0	0	0	0	22	87	176	38	38	4.66	3.59	134.31	7.391	5.5	14.6	49.8	46.7	0
0	73	0	0	0	0	0	0	0	0	0	0	22	92	149	43.2	38.8	9.4	6.55	139.77	7.359	6.32	10.7	50.1	25	0
0	73	1	0	0	0	0	0	0	0	0	0	21	98	162	38.3	39	9.28	3.06	137.24	7.442	5.17	11.8	50	33.44	0
0	73	0	0	1	0	0	0	0	0	0	0	22	90	153	39.3	40.1	3.63	4.85	140.49	7.135	11.7	26.3	45.77	99.8	0
0	73	0	0	0	1	0	0	0	0	0	0	21	88	120	43.2	40.2	5.25	4.26	137.36	7.427	5.51	9.59	50.1	40.4	0
0	73	1	0	0	0	0	0	0	0	0	0	20	100	145	41.9	41.5	4.93	3.56	134.84	7.387	5.35	15.8	49.8	48.1	0
1	73	0	0	0	0	0	0	0	0	0	0	22	86	126	40.7	42.6	5	3.95	142.55	7.37	6.52	11	56.8	62	0
0	73	0	0	0	1	0	0	0	0	0	0	23	80	149	35.6	43.2	5.83	5.35	135.36	7.417	4.72	15.3	65.8	22.46	0
0	73	0	1	0	0	0	0	0	0	0	0	22	64	142	39.2	43.3	5.02	6.62	138.93	7.399	5.5	9.16	56.7	40	0
0	73	0	0	0	0	0	0	0	0	0	0	22	80	116	36.3	44.7	6.18	3.55	142.71	7.303	9.8	11.7	46.1	48.1	0
0	74	0	0	1	1	1	1	0	1	0	0	30	84	100	32.9	26	6.4	33.07	158.4	7.126	16.4	10.4	49.1	72.5	1
1	74	0	0	1	0	0	0	0	0	0	0	23	120	155	33.7	27.9	7.55	4.95	128.32	7.32	9.29	6.27	66.2	30.34	1
0	74	0	0	1	0	0	0	0	0	0	0	22	106	145	40.6	30.4	4.35	2.47	138.23	7.471	4.51	6.89	68.4	38.9	0
1	74	0	0	1	0	0	0	0	0	0	0	22	103	147	34.4	33.4	4.25	4.27	136.59	7.298	9.71	12	66.2	57	0
0	74	0	0	0	0	0	0	0	0	0	0	20	116	138	41.4	34.1	5.86	2.64	143.22	7.402	6.15	8.65	45.77	65.3	0
1	74	0	0	0	0	0	1	0	0	0	0	20	80	78	32.7	35.1	5	26.87	144	7.299	8.82	7.27	66.9	48.1	0
0	74	0	0	0	0	0	0	0	0	0	0	22	88	123	36.5	36.6	6.55	4.44	130	7.434	5.15	10.1	55.5	103.2	0
0	74	0	1	0	0	0	0	0	0	0	0	26	68	138	42	36.8	8.28	10.7	140.95	7.374	7.34	13.9	67.3	66	0
0	74	0	0	0	0	0	0	0	0	0	0	30	96	114	33.1	37.4	9.03	4.68	138.03	7.283	9.01	10.7	46.1	71.6	0
0	74	0	0	0	0	0	0	0	0	0	0	21	95	142	43.4	37.6	4.92	5.01	140.2	7.393	6.48	9.28	57.5	53.8	0
0	74	0	1	0	0	0	0	0	0	0	0	28	90	134	34.8	37.7	6.75	4.86	140.67	7.427	4.65	10.5	56.7	64.5	0
0	74	0	0	0	0	0	0	0	1	0	0	25	88	186	32.9	38	5.75	8.82	138	7.28	10.2	10.1	45.63	82.4	0
0	74	0	0	0	0	1	0	0	0	0	0	22	100	112	39.8	39.1	5.98	13.62	140	7.475	4.33	12.2	49.8	48.1	0
0	74	0	0	0	0	0	0	0	0	0	0	18	79	148	40.8	39.6	5.43	5.39	133.9	7.479	4.54	8.57	48.98	56	0
0	74	0	0	0	0	0	0	0	0	0	0	21	100	128	35.7	41.6	4.52	3.85	143.56	7.419	4.66	10.3	45.24	74	0
1	74	0	0	0	0	1	0	0	0	0	0	21	92	144	37.7	41.8	5.57	9.92	146.25	7.351	4.26	12.5	56.77	67.5	0
0	74	0	0	0	0	0	0	0	0	0	0	23	86	138	51	42.4	5.49	5.14	143.17	7.36	6.67	16.5	67.3	23	0
1	74	0	0	0	0	1	0	0	0	0	0	23	78	138	39.2	45.5	5.52	7.59	144.15	7.327	4.55	16.9	56.77	87.3	0
0	74	0	0	0	0	0	0	0	0	0	0	20	90	150	40.6	45.7	5.32	4.69	139.08	7.359	6.12	5.4	50	46	0
1	75	0	0	0	0	1	1	1	0	0	0	25	115	116	32.1	22.2	20.78	28.58	157	6.794	18.8	19.8	59.3	78	1
0	75	0	0	0	0	0	0	0	1	0	0	24	100	117	51	25.3	7.02	12.44	136.8	7.341	6.27	9.26	67.6	27.4	1
0	75	0	1	0	0	1	0	1	0	0	0	23	93	95	45	28.5	5.36	23.78	139	7.134	14.6	5.76	49.23	80.2	0
0	75	0	0	0	0	0	1	0	0	0	0	25	128	116	33.1	30.7	4.78	4.83	133	7.44	5.15	7.72	48.98	63.9	0
0	75	0	0	0	1	0	0	0	0	0	0	22	90	157	44.7	32.3	5.13	6.11	145.17	7.4	9.02	11.9	45.24	101.2	0
0	75	0	0	0	0	0	0	0	0	0	0	22	102	127	45.8	35.2	7.13	4.57	142.97	7.179	14.4	12.4	58.2	58.5	0
0	75	0	1	0	0	0	0	0	0	0	0	23	100	140	41.9	37.1	4.14	4.72	141.63	7.417	5.06	8.43	49.23	64.3	0
0	75	0	0	0	0	0	0	0	0	0	0	22	120	156	39.8	37.2	7.77	5.25	143.5	7.377	9.67	16.1	57.5	47.6	0
0	75	0	0	0	0	0	0	0	0	0	0	23	110	137	41.8	37.3	7.59	4.37	137.26	7.355	7.22	12.8	67.3	24	0
1	75	0	0	0	0	1	0	0	0	0	0	20	82	166	29.7	38	4.5	12.84	143.19	7.295	7.22	6.92	56.2	62.1	0
0	75	0	0	0	0	1	0	0	0	0	0	22	86	180	42.2	38.1	10.57	11.43	143.09	7.288	8.31	15.1	49.23	47.56	0
1	75	0	0	0	0	0	0	0	0	0	0	18	62	145	39.9	39.2	4.42	4.6	144.86	7.392	5.9	9.42	62.1	38	0
0	75	0	0	0	0	0	0	0	0	0	0	20	107	137	43.1	39.3	5.42	4.37	140.64	7.407	5.05	11.8	62.9	76.6	0
0	75	0	0	0	0	0	0	0	0	0	0	21	127	140	39.8	40	5.66	3.87	140.31	7.354	8.37	8.37	45.77	70.4	0
0	75	0	0	0	0	0	0	0	0	0	0	21	80	176	41.1	41.3	6.33	4.67	138.81	7.321	8.54	10.9	50	54	0
1	75	0	0	0	0	1	0	0	0	0	0	22	80	108	37.1	41.7	5.24	6.08	147.06	7.333	4.54	15.6	56.77	66	0
0	75	0	0	0	0	0	0	0	0	0	0	21	99	129	41.9	42	4.63	4.35	140.55	7.369	6.6	11.7	49.23	80.2	0
1	75	0	0	0	0	1	0	0	0	0	0	20	75	128	35.7	43.2	4.19	14.35	142.43	7.327	6.42	7.83	56.2	53	0
1	75	0	0	0	0	1	0	0	0	0	0	21	95	115	38.6	43.5	5.96	5.06	144.76	7.344	4.88	10.4	56.77	48.2	0
0	75	0	0	1	0	0	0	0	0	0	0	20	90	154	33	45.8	8.05	8.13	136	7.413	5.83	15.6	56.8	25	0
0	75	0	0	0	0	0	0	0	0	0	0	21	93	163	43.3	46.2	8.61	5.63	136.74	7.409	5.33	13.9	55.5	48	0
0	75	0	0	0	0	0	0	0	0	0	0	21	122	128	46.5	47.2	7.04	6.45	140.76	7.396	5.85	12.9	49.8	37	0
0	76	0	1	0	0	0	1	0	0	0	0	21	94	118	33.1	19.5	4.39	3.73	129.7	7.134	14.6	5.76	65.9	20	1
0	76	1	1	1	0	0	0	0	0	0	0	19	112	131	42.4	29.4	7.36	11.66	143.77	7.345	5.27	7.54	49.1	50	0
1	76	0	1	0	0	1	0	0	0	0	0	28	100	199	36.5	30.4	4.78	9.21	141.68	7.423	5.07	11.7	54.2	60.7	0
0	76	0	1	0	1	0	0	0	0	0	0	19	82	120	36.9	30.4	4.85	3.93	131	7.436	5.37	17.3	49.8	37	0
1	76	0	0	0	0	0	0	0	0	0	0	20	100	146	47	32	4.27	3.57	139.23	7.36	5.09	8.6	56.77	32	0
0	76	1	0	0	0	1	0	0	0	0	0	21	86	118	39.6	32.3	6.3	12.56	140.59	7.331	8.03	10.6	62.5	105.7	0
0	76	0	0	0	0	0	0	0	0	0	0	23	126	150	37.8	32.5	4.21	6.7	139.66	7.393	5.26	11.4	45.35	64.5	0
1	76	0	0	0	0	0	0	1	0	0	0	24	116	146	32.2	32.9	4.09	4.31	134.86	7.409	5.96	24.5	60.5	26.24	0
0	76	0	1	0	0	0	0	0	0	0	0	20	78	146	27.1	33.8	5.3	5.87	140.93	7.469	3.9	12.3	50	33.44	0
0	76	0	0	0	0	0	0	0	0	0	0	18	82	138	34.3	34.4	5.5	3.5	140.54	7.409	5.71	8.9	61.4	57	0
1	76	0	0	0	0	0	0	0	0	0	0	28	100	199	36.6	34.7	5.14	5.45	137.46	7.424	4.97	9.68	54.2	57	0
0	76	0	0	0	0	0	0	0	0	0	0	20	81	120	41.4	34.9	5.53	5.71	139.43	7.439	4.34	10.9	49.23	64.3	0
1	76	0	0	0	0	0	0	0	0	0	0	22	80	120	33.9	34.9	4.82	4.25	131.78	7.398	5.5	12.3	48.08	51.3	0
0	76	0	0	0	0	0	0	0	0	0	0	20	80	123	37	35.5	6.4	4.22	136	7.389	7.77	7.43	45.1	63	0
0	76	0	0	0	0	0	0	0	0	0	0	20	92	129	31	35.7	5.34	3.69	140.11	7.406	5.16	9.16	56.77	66	0
1	76	0	0	0	0	1	0	0	0	0	0	20	82	173	31	36	4.84	14.12	142	7.3	6.61	7.76	56.2	62.1	0
0	76	0	0	0	0	0	0	0	0	0	0	22	122	137	44.5	36.4	5.79	6.41	138.26	7.432	4.88	12.5	62.9	55.8	0
0	76	0	0	0	0	0	0	0	0	0	0	20	100	169	38.6	36.7	5.94	6.19	140.76	7.387	5.79	16.8	45.35	42.5	0
0	76	0	1	0	0	0	0	0	0	0	0	23	110	149	35	37.5	10.66	4.41	144.09	7.423	6.57	10.2	45.35	55.8	0
0	76	0	0	1	0	0	0	0	0	0	0	20	100	114	22.4	37.7	4.96	4.43	141.52	7.358	5.08	8.52	50	40.3	0
0	76	0	0	0	1	0	0	0	0	0	0	21	71	136	36.5	38.4	4.96	4.06	128.67	7.417	4.68	13.9	58.2	76.1	0
0	76	0	0	0	0	0	0	0	0	0	0	22	126	134	42.5	41.1	5.68	7.22	141.45	7.392	5.09	10.9	63	47.6	0
0	76	0	0	0	0	0	0	0	0	0	0	23	120	140	48.2	42.9	8.73	7.78	140.36	7.405	4.84	11.6	62.9	31.16	0
0	77	0	0	0	1	0	0	0	0	0	0	37.4	63	132	32.6	24.6	6.76	10.09	139.66	7.342	8.12	17.2	58.2	63.9	0
0	77	0	0	0	0	0	0	0	0	0	0	21	99	138	32.3	28	5.53	11.5	144	7.36	9.17	6.2	55.5	49	0
0	77	0	1	0	0	0	0	0	1	0	0	22	102	121	21.9	29.2	4.38	4.41	131.46	7.465	4.92	15.5	69.4	87.3	1
0	77	0	0	0	0	0	0	0	0	0	0	20	91	180	32.3	29.3	5.99	6.19	139.57	7.447	7.91	6.13	56.8	67.5	0
0	77	0	0	0	1	0	0	0	0	0	0	21	60	111	40.7	32.8	5.76	4.51	134.43	7.388	5.48	11.4	53.3	53.6	0
0	77	0	0	0	0	0	0	0	0	0	0	21	104	174	38.7	33.7	13.1	3.34	136	7.467	5.12	10.9	44.4	93	0
1	77	0	1	0	0	1	0	0	1	0	0	20	75	172	33	34	6.63	7.98	137	7.298	10.2	16.4	48.98	63.9	0
0	77	0	1	0	0	0	0	1	0	0	0	23	100	123	39.8	34	6	4.7	138	7.293	9.8	8.74	44.36	29.43	0
0	77	0	1	0	0	1	0	0	0	0	0	25	92	126	45.8	34.1	4.29	9.86	140.65	7.359	6.46	9.12	61.4	66.4	0
1	77	0	0	1	0	0	1	0	1	0	0	21	120	124	43.1	34.3	8.57	8.97	145	7.302	10	9.05	50	33	0
0	77	1	0	0	0	1	0	0	0	0	0	25	110	130	45.6	34.4	5.34	8.94	141.58	7.398	6.3	7.73	61.4	91.64	0
1	77	0	0	0	0	0	0	0	0	0	0	20	90	142	33.4	35.5	12.44	8.11	138	7.377	5.63	16.5	49.23	47.56	0
0	77	0	0	0	0	0	0	0	0	0	0	24	78	111	40	35.9	4.49	5.65	140.5	7.367	8.84	8.05	49.23	47.56	0
0	77	0	0	0	0	0	0	0	0	0	0	22	88	150	40.1	36.4	5.2	6.17	142.04	7.347	7.3	17.1	50	54	0
0	77	0	1	0	0	0	0	0	0	0	0	22	63	132	32.3	37	4.19	4.19	135.5	7.26	10.2	6.73	58.2	58.5	0
0	77	0	0	0	0	0	0	0	0	0	0	20	84	128	37.9	37.6	4.06	7.35	134.55	7.396	5.4	9.34	51.55	75	0
1	77	0	0	0	0	1	0	0	0	0	0	22	88	146	45.9	37.6	5.7	3.35	137.97	7.371	6.93	10.9	65.9	26	0
1	77	0	0	0	0	0	0	0	0	0	0	22	86	100	41.9	37.7	5.31	7.18	137.45	7.383	4.68	8.78	50.1	48.2	0
0	77	0	0	0	0	0	0	0	0	0	0	22	86	133	39.3	38.7	4.26	5.22	141.16	7.346	7.8	7	55.2	60.7	1
0	77	0	0	0	0	0	0	0	0	0	0	20	72	144	39.8	39	4.75	5.88	140.7	7.442	3.96	8.11	48.98	63.9	0
0	77	0	0	0	0	0	0	0	0	0	0	22	90	150	44.6	39.6	6.13	4.58	139.25	7.354	8.24	8.2	46	69.6	0
0	77	0	0	0	0	0	0	0	0	0	0	21	98	152	48.5	39.6	4.88	4.58	136	7.41	6	9.02	47.5	42.89	0
0	77	0	0	0	0	0	0	0	0	0	0	22	100	160	41.2	44.3	6.2	6.47	145.04	7.329	7.33	11.5	45.1	73	0
1	78	1	1	0	0	0	0	0	1	0	0	22	80	165	48.9	28.1	7.5	5.73	140.8	7.358	8.06	5.74	44.91	42.5	0
0	78	0	0	0	0	0	1	0	0	0	0	24	120	145	32.3	31.3	4.56	3.57	134	7.484	11.2	11.2	62.5	39.4	0
0	78	0	1	0	0	1	0	0	1	0	0	27	102	122	40.1	32.1	5.14	15.01	142.54	7.439	8.49	6.44	46.1	75	1
0	78	0	1	0	0	0	0	0	0	0	0	23	90	142	35.5	32.1	5.4	6.54	132.84	7.422	6.61	8.83	50	56	0
1	78	0	0	0	0	0	0	0	0	0	0	20	65	151	36.6	32.4	5.32	4.69	138.43	7.419	5.02	9.95	41	66.2	0
0	78	0	0	0	0	0	0	1	0	0	0	25	110	120	38.2	32.7	8.39	8.36	142.65	7.208	12.58	15.5	66.5	71	0
1	78	0	1	0	1	0	0	0	0	0	0	33	135	149	32.2	33	8.67	5.84	128.24	7.356	5.09	8.53	50	54	0
1	78	0	0	0	0	0	0	0	0	0	0	23	64	120	32.3	33.5	12.26	4.24	138	7.26	10.2	6.73	51.3	66	0
0	78	1	1	0	0	1	0	0	0	0	0	20	92	129	32	34.4	7.58	11.35	136.26	7.418	4.76	17.7	45.24	58.6	0
0	78	0	0	0	0	0	0	0	0	0	0	21	82	100	40.4	34.5	5.5	4.19	141.83	7.403	5.53	11.2	49.1	72.5	0
0	78	0	0	0	0	0	0	0	0	0	0	23	64	145	38.3	34.5	5.95	3.8	141.55	7.396	5.69	14.6	44.91	70.3	0
0	78	0	0	0	0	0	0	0	1	0	0	26	96	128	40.2	34.9	4.55	9.46	132.05	7.198	14.9	9.48	45.1	90.9	0
1	78	0	0	0	0	0	0	0	0	0	0	21	80	140	37.4	35	4.99	2.4	137.84	7.407	5.47	8.01	50	54	0
0	78	1	0	0	1	0	0	0	1	0	0	21	116	142	37.4	35.4	5.7	7.15	137.13	7.272	10.15	19	57.5	69.6	0
0	78	0	0	0	1	0	0	0	0	0	0	23	90	150	41	35.7	5.23	3.63	134.45	7.52	4.86	8.06	48.98	56	0
0	78	0	0	1	0	0	0	0	0	0	0	19	82	137	36.4	36.1	5.38	4.67	139.89	7.383	5.4	13.2	69.2	40	0
1	78	0	1	0	1	0	0	0	0	0	0	20	120	142	37.8	36.4	11.86	12.54	146.18	7.347	4.07	15.9	50	46	0
1	78	0	0	0	0	0	0	0	0	0	0	22	89	139	39.2	36.6	4.41	3.52	145.22	7.44	5.45	13.2	44.91	42.5	0
0	78	0	0	0	0	1	0	0	0	0	0	20	104	132	33.1	36.7	7.42	7.64	137.47	7.403	4.76	14.1	49.23	30	0
1	78	0	0	0	0	0	0	0	0	0	0	22	95	121	34	36.8	5.89	2.36	140.78	7.456	5.6	9.77	44.91	53	0
1	78	0	0	0	1	0	0	0	0	0	0	26	72	113	30.6	37	5.41	5.04	141.77	7.361	6.09	14.2	50	33.44	0
0	78	0	0	0	0	0	0	0	0	0	0	20	74	150	42.8	37.4	4.63	5.53	138.64	7.389	5.46	9.79	49.23	47.56	0
1	78	0	0	0	1	0	0	0	0	0	0	22	96	132	32.9	38.2	6	4.51	140.24	7.404	5.76	21.2	50	40.3	0
0	78	0	0	0	0	1	0	0	0	0	0	22	120	165	35.7	38.5	7.8	11.93	140.65	7.318	6.62	8.44	49.1	50	0
0	78	0	0	0	0	0	0	0	0	0	0	22	94	142	38.9	38.6	6.37	7.5	144	7.387	7.18	17.2	57.3	57	0
1	78	0	0	0	1	0	0	0	0	0	0	36	82	114	36.6	38.6	9.33	3.89	140.6	7.439	5.04	10.1	56.77	47.54	0
0	78	0	0	0	0	1	0	0	0	0	0	26	95	146	47	38.8	4.15	5.94	139.41	7.456	4.69	8.72	49.23	80.2	0
0	78	0	1	0	0	0	0	0	0	0	0	21	90	160	42.7	39.3	6.02	3.14	141	7.376	4.05	17.5	44.91	91.64	0
0	78	0	0	1	0	1	0	0	0	0	0	21	71	143	34.1	39.6	6.32	8.57	139.2	7.337	6.13	10.3	67.2	29.1	0
1	78	0	1	0	0	0	0	0	1	1	0	16	120	89	47.4	40	21	9.25	138.82	7.346	10.68	6.32	45.35	76.6	0
0	78	1	1	0	0	1	0	0	0	0	0	20	86	122	38.1	40.1	5.55	8.45	142.69	7.395	4.62	14.6	45.24	105.7	1
0	78	0	0	0	0	1	0	0	0	0	0	22	76	155	43.9	40.3	5.07	5.51	137.08	7.414	4.69	10.1	49.23	64.3	0
0	78	0	0	0	0	1	0	0	0	0	0	22	82	134	42.1	40.4	3.67	8.36	139.11	7.375	5.48	10.5	49.23	30	0
1	78	0	0	0	0	0	0	0	0	0	0	20	100	139	41.6	40.6	3.67	4.3	145.38	7.411	5.35	9.94	48.1	48.2	0
0	78	0	0	0	0	0	0	0	0	0	0	21	96	147	37.2	40.7	4.66	6.44	137.38	7.389	5.05	16.5	56.8	47.6	0
0	78	0	0	0	0	1	0	0	0	0	0	20	95	140	40.8	41.1	3.94	10.17	140.18	7.343	5.62	13.2	49.23	47.56	0
0	78	0	0	0	1	0	0	0	0	0	0	20	80	125	38.6	41.4	4.82	3.67	141.65	7.372	5.13	8.48	57.5	47.54	0
0	78	0	0	0	1	0	0	0	0	0	0	22	72	132	42.5	43	4.16	7.28	135.21	7.422	5.1	8.62	57.5	61.6	0
0	78	0	0	0	0	0	0	0	0	0	0	22	100	135	41.5	44.1	4.93	8.59	138.96	7.373	6.68	8.13	45.1	57.7	0
1	79	0	0	0	0	1	1	0	0	0	0	27	110	127	27.1	21.7	5.24	7	134	7.431	5.43	8.94	50	54	0
0	79	0	0	1	0	0	0	0	0	0	0	23	98	135	39.1	24.7	4.28	8.46	142.85	7.425	6.45	7.52	66.5	35	1
0	79	0	0	0	0	0	0	1	1	0	0	45	120	172	46	29	12	14.28	146.9	7.038	19	12.3	66	57.7	1
0	79	0	0	0	0	0	0	0	0	0	0	23	120	158	36	29	10.5	11.4	137	7.385	9.72	7.27	52.4	30.06	0
0	79	0	0	0	0	0	0	0	0	0	0	23	90	116	38.1	29.4	5.6	2.66	147.8	7.285	9.19	7.15	50.1	61.9	0
1	79	0	0	0	0	0	1	0	0	0	0	22	110	88	32.3	30.6	8.5	3.54	144	7.24	13	17	62.5	64.5	0
0	79	0	0	0	0	0	0	0	0	1	0	35	138	133	31.4	30.6	9.42	16.7	138	7.25	10.38	6.25	49.1	61.9	1
0	79	0	0	1	0	0	0	0	0	0	0	23	122	147	37.8	32.6	3.93	6.26	139.31	7.337	6.7	14.9	65.3	61.6	0
0	79	0	0	1	0	0	0	0	0	0	0	21	84	128	33.9	32.8	4.51	3.57	141.08	7.346	6.68	12.2	65.4	62	0
0	79	0	0	0	0	0	0	1	0	0	0	32	97	159	59.6	33	6.52	6.06	139	7.435	7.88	6.47	51.3	58.6	0
0	79	0	0	0	1	0	1	0	0	0	0	22	78	178	32.6	33.5	5.53	12.46	141	7.363	5.14	20.9	68.4	35.18	0
0	79	0	0	0	0	0	0	0	0	0	0	25	89	166	38.5	33.6	6.81	13.1	135.71	7.404	4.91	9.99	56.77	92	0
0	79	0	0	0	0	0	0	0	0	0	0	32	120	150	32.7	34.1	7.38	6.47	134.07	7.431	3.98	12.5	49.23	30	0
1	79	0	1	0	0	0	0	0	0	0	0	28	128	122	36.5	34.3	7.06	4.24	142.74	7.427	6.68	23.3	50	56	0
1	79	0	1	0	0	0	0	0	0	0	0	23	110	167	41	34.4	7.58	7.61	137	7.329	7.2	6.24	50	54	0
0	79	0	0	0	0	0	0	0	0	0	0	25	111	130	38	35.4	5.17	3.03	142.38	7.44	5.95	12.5	69.9	47	0
1	79	0	0	0	0	0	0	0	0	0	0	20	87	126	33.1	35.7	5.78	9.63	143.84	7.416	4.64	9.49	61.4	63	0
0	79	0	0	0	0	1	0	0	0	0	0	22	143	80	32.3	36.3	6.66	16	128	7.144	10.3	5.94	52.1	79	1
1	79	0	0	0	0	0	0	0	0	0	0	20	91	157	38.7	37.3	5.1	3.9	139.74	7.436	4.85	9.7	50	56	0
1	79	0	0	0	0	0	0	0	0	0	0	20	93	167	37.1	37.3	5.33	3.89	142.07	7.357	6.65	9.7	56.77	26	0
0	79	0	0	0	0	0	0	0	0	0	0	25	89	166	42	37.6	8.75	12.43	140.95	7.371	6.01	12.1	56.77	82.4	0
1	79	0	0	0	0	0	0	0	0	0	0	22	96	170	32.2	37.6	5	10.13	146.76	7.407	6.26	9.98	58.2	71	0
1	79	0	0	0	1	0	0	0	0	0	0	25	112	100	43.7	37.8	5.71	11.94	139.48	7.335	10.93	7.47	47.5	42	0
1	79	0	1	0	0	0	0	0	0	1	0	36	132	132	33.2	38	3.53	9.62	140.03	7.372	7.11	7.31	49.1	61.9	0
0	79	0	0	0	0	0	0	0	0	0	0	22	78	169	42.5	38.6	5.79	4.22	140.23	7.433	5.15	10.5	44.91	53	0
1	79	0	0	0	0	0	0	0	0	0	0	20	84	146	37.2	39.6	4.37	6.06	138.55	7.421	5.08	12.2	45.24	70	0
1	79	0	0	0	0	0	1	0	0	0	0	24	96	170	43.1	40.9	5.08	3.82	143.42	7.368	8.58	7.83	46.9	82.4	0
0	79	0	0	0	1	0	0	0	0	0	0	21	66	156	41.4	41.5	5.39	5.39	141.73	7.389	5.01	9.8	55.15	51.7	0
0	79	0	0	0	0	0	0	0	0	0	0	25	100	142	37.5	42.3	4.58	4.7	139.07	7.381	5.8	13.5	54.3	66	0
0	79	0	0	0	0	0	0	0	0	0	0	21	108	149	39	45.4	5.31	4.68	141.58	7.359	7.53	17.2	66.5	23	0
0	79	0	0	0	1	0	0	0	0	0	0	22	62	142	41	46.7	4.11	5.44	143.34	7.339	8.57	10.9	50	56	0
0	79	0	0	0	0	0	0	0	0	0	0	20	92	129	35.4	47.5	5.65	4.46	139.07	7.35	7.71	9.54	66.5	66	0
0	80	0	0	0	0	0	0	0	0	0	0	22	62	146	34.4	24.2	5.2	4.69	139.45	7.473	4.71	6.59	56.77	39	0
0	80	0	1	0	0	0	0	0	0	0	0	22	102	125	20.5	24.7	4.25	19.75	134	7.319	8.19	10.18	35.16	41.3	1
0	80	0	0	0	0	0	0	0	0	0	0	24	110	140	43.2	24.9	18	5.13	136	7.42	5.74	13.3	50	54	0
0	80	0	0	0	0	0	0	0	0	0	0	23	98	162	35.7	27.2	5.43	2.77	145.18	7.376	7.51	8.23	49.8	56.9	0
0	80	0	1	0	0	1	0	0	0	0	0	35	100	80	32.6	28	4.22	4.21	135.5	7.236	10.69	8.35	49.1	72.5	0
0	80	0	0	1	0	0	0	0	0	0	0	16	120	120	35.8	29.8	4.36	4.54	138.09	7.406	6.46	8.36	50.5	57.7	0
0	80	0	1	1	0	0	0	0	0	0	0	23	96	96	47.4	30.8	3.47	5.88	143.06	7.389	10.63	13.1	50	56	0
0	80	0	0	0	0	0	0	0	0	0	0	21	60	142	43.7	32.7	10.71	4.78	139	7.398	6.68	9.96	50.1	37.8	0
0	80	1	1	0	0	1	0	0	0	0	0	20	88	103	36.8	32.9	4.01	13.34	148.38	7.411	6.62	6.63	54.3	74	1
0	80	0	0	0	0	0	0	0	0	0	0	20	80	148	34.1	33.4	10.38	6.43	139.1	7.419	4.92	7.56	50	61.3	0
0	80	0	0	0	0	0	0	0	0	0	0	22	70	120	34.1	33.4	5.53	6.36	146.45	7.344	7.94	10.4	50	33.44	0
0	80	0	0	0	0	0	0	0	0	0	0	18	94	106	36.6	34.1	4.77	4	136.11	7.407	5	12.2	45.24	101.2	0
0	80	0	1	0	0	0	0	0	0	0	0	22	95	150	35	34.2	5.14	5.73	140.8	7.418	5.76	11.6	48.5	65.3	0
0	80	0	0	0	1	1	0	0	0	0	0	22	100	143	39.8	34.4	3.66	18.16	140.08	7.288	5.16	12.6	64.2	66.2	0
0	80	0	0	1	0	0	0	0	0	0	0	20	78	125	32.3	34.4	4.79	4.44	140.53	7.407	5.69	9.75	45.24	45	0
0	80	0	0	1	0	0	0	0	0	0	0	20	100	140	32.7	34.8	3.81	4.33	143.63	7.347	6.28	18.7	65.4	58.5	0
0	80	0	0	0	0	0	0	0	0	0	0	21	87	158	37.6	34.9	6.13	3.69	131.32	7.43	5.63	15.9	49.1	70.4	0
0	80	0	1	0	1	1	0	0	1	1	0	30	71	97	44.2	35	7.34	13.3	142	7.285	9.84	10.8	49.1	70.4	1
0	80	0	1	0	1	1	0	0	1	0	0	30	126	136	41.9	35	5.23	3.29	136	7.25	8	6.7	50	61.3	1
1	80	0	0	0	0	0	0	0	0	0	0	24	107	134	55.8	35.6	15	4.45	136.41	7.221	13.9	7.21	51.3	71	0
1	80	1	0	0	0	0	0	0	0	0	0	25	78	110	35.7	35.6	4.14	5.7	142	7.38	8.55	17.8	67.2	66	0
0	80	0	0	1	0	1	0	0	0	0	0	21	100	133	34.7	35.7	6.44	6.26	138.97	7.374	6.51	11.6	65.2	53.8	0
0	80	1	0	1	0	1	0	0	0	0	0	21	102	141	35.7	35.7	5.36	5.74	144.52	7.336	7.56	17.1	65.4	27.61	0
0	80	0	0	0	0	0	0	0	0	0	0	18	80	97	32.6	35.8	5.24	13.22	138.66	7.333	6.73	16.6	50	40.3	0
0	80	0	0	1	0	0	0	0	0	0	0	21	112	156	32.2	35.9	4.51	3.74	135.5	7.403	5.6	16.9	65.2	20	0
0	80	0	0	0	0	0	0	0	0	0	0	20	66	147	45.6	36.3	4.19	4.94	142.43	7.333	5.35	13.7	44.91	91.64	0
0	80	1	0	0	0	0	0	0	0	0	0	23	88	130	31.4	36.4	5.92	5.12	134	7.415	6	6.29	46.5	34.09	0
1	80	0	1	0	0	0	0	0	0	0	0	24	92	113	35.4	36.5	4.17	3.87	140.54	7.39	7.2	11.5	48.98	63.9	0
1	80	0	0	0	0	0	0	0	0	0	0	21	83	144	36.7	36.6	4.41	5.09	139.86	7.416	4.21	17.5	45.24	93	0
0	80	0	0	0	0	0	0	0	0	0	0	23	80	117	42.2	36.7	5.84	3.23	143.43	7.43	4.16	16	52.1	57.3	0
0	80	0	0	0	0	0	0	0	0	0	0	20	90	150	35.7	36.8	4.17	4.03	146.23	7.321	7.42	11.7	54.3	70	0
0	80	0	0	0	0	0	0	0	0	0	0	18	80	97	33.9	36.8	6.93	7.19	144.07	7.375	7.29	7.9	49.8	48.1	0
0	80	0	0	1	0	1	0	0	0	0	0	22	120	131	30.5	36.9	6.93	7.08	141.07	7.35	5.09	17.2	65.2	31.26	0
1	80	0	0	0	0	0	0	0	0	0	0	22	84	124	42.6	37.2	4.74	5.59	140.01	7.406	6.81	17.4	64.7	66.4	0
0	80	0	0	1	0	1	0	0	0	0	0	21	75	120	31.5	37.2	4.67	7.93	138.57	7.331	6.1	18.4	65.3	27	0
1	80	0	0	0	0	0	0	0	0	0	0	24	73	145	35.6	37.3	4.25	6.3	138.84	7.382	5.94	10.3	49.8	46.7	0
0	80	0	0	0	0	0	0	0	0	0	0	23	67	113	34.8	37.3	5.8	7.05	137.79	7.369	7.36	7.23	50	33	0
0	80	0	0	1	0	0	0	0	0	0	0	21	88	168	29.9	37.3	4.11	3.31	141.48	7.329	6.71	22	65.8	20	0
1	80	0	0	0	0	0	0	0	0	0	0	21	118	142	35.7	37.4	5.87	4.43	145.94	7.42	5.11	9.36	51.7	93	0
1	80	0	1	0	0	0	0	0	0	0	0	20	92	90	34	37.7	4.44	3.82	141.03	7.358	7.58	12	49.1	50	0
0	80	0	0	1	0	0	0	0	0	0	0	18	112	165	34.8	37.9	4.35	5.73	140.86	7.326	7.09	20.5	65.4	30	0
0	80	0	0	0	0	0	0	0	1	0	0	18	76	120	32.6	38	4.22	4.21	135.61	7.26	10.2	6.73	45.33	105.7	0
1	80	0	0	0	0	0	0	0	0	0	0	20	86	135	37.7	38.5	4.1	7.64	138.95	7.392	5.54	13.4	45.24	58.6	0
0	80	1	0	1	0	1	0	0	0	0	0	23	120	93	31.1	38.6	4.51	8.2	142.13	7.349	5.67	13.8	65.2	66	0
0	80	0	0	1	0	0	0	0	0	0	0	20	102	125	36.8	38.9	3.57	6.75	139.59	7.322	6.62	10.3	65.3	22	0
0	80	0	0	0	0	0	0	0	0	0	0	23	90	117	33.8	39.1	7.82	5.73	146.41	7.355	5.14	14.1	52.1	22	0
0	80	0	0	0	0	0	0	0	0	1	0	22	55	142	43.5	39.2	4.99	5.68	140.47	7.397	6.6	8.96	48.5	90.9	0
0	80	0	0	0	0	1	0	1	1	0	0	29	128	162	49.4	39.8	7.45	7.59	138.96	7.203	16	8.79	67.9	37	1
1	80	0	0	0	0	0	0	0	0	0	0	20	98	122	41	40.4	6.13	8.04	143.66	7.414	5.58	7.51	57.3	63	0
0	80	0	0	1	0	0	0	0	0	0	0	23	98	125	36.3	40.8	3.5	5.54	142.86	7.365	6.27	18.2	64.9	54	0
0	80	0	0	1	0	0	0	0	0	0	0	21	112	148	37	40.8	4.86	6.9	138.61	7.405	5.85	12	64.9	53.3	0
0	80	0	0	0	1	1	0	0	0	0	0	22	88	156	42.6	41.3	5.97	4.44	141.07	7.415	4.88	10.3	55.15	65	0
0	80	0	0	0	1	1	0	0	0	0	0	20	82	157	38.6	41.6	6.49	4.3	140.09	7.431	4.5	12	55.15	88.3	0
0	80	0	0	1	0	0	0	0	0	0	0	20	100	140	32	41.6	4.45	2.22	143.8	7.348	7.06	15.9	65.8	25	0
0	80	0	0	0	0	0	0	0	0	0	0	23	110	118	42.1	41.8	4.56	5.53	137	7.37	8.62	11	60.5	62.1	0
1	80	0	0	0	0	0	0	1	1	0	0	30	114	131	47.2	42.8	23.17	5.7	146.73	7.098	18.5	6.56	51.55	52.8	1
0	80	0	0	0	0	0	0	0	0	0	0	22	92	142	47.9	43.7	3.82	5.59	144.27	7.388	7.39	9.36	65.9	53.2	0
0	80	0	0	1	0	1	0	0	0	0	0	22	72	112	37.6	44.2	4.27	6.55	140.93	7.323	6.89	21.3	65.3	18	0
0	81	0	0	0	1	0	0	0	0	0	0	20	96	159	42.5	26.7	5.18	6.34	141.11	7.476	4.24	7.36	63	65.1	1
1	81	0	0	0	0	0	0	0	0	0	0	22	82	101	30.7	27.1	7.02	9.9	139.87	7.356	5.12	8.57	55.2	65.3	0
0	81	0	0	0	0	0	0	0	0	0	0	22	90	108	36.3	27.6	8.93	4.56	131	7.396	6.51	16.1	66	24	0
0	81	0	0	0	0	0	0	0	0	0	0	20	120	108	29.4	28.3	4.25	7.11	130.32	7.456	4.91	14.2	45.24	101.2	0
1	81	0	0	0	1	0	0	1	0	0	0	20	86	135	29.3	29.1	4.08	9.01	134.39	7.266	9.13	16	50	46	0
1	81	0	0	0	1	0	0	0	0	0	0	20	108	141	43.8	29.6	4.91	7.71	137.54	7.387	6.12	6.29	63	70.4	0
1	81	0	1	0	1	0	0	0	1	0	0	23	118	140	43.9	29.8	8.54	7.73	142.87	7.355	12.1	8.75	61.4	32.95	1
1	81	0	0	0	1	0	0	0	0	0	0	21	108	156	39	30.4	5.68	9.14	145.46	7.387	5.11	8.48	63	65.3	0
0	81	0	0	0	1	1	0	0	0	0	0	20	85	150	41.5	31.1	6.25	10.83	146.25	7.362	8.95	10.3	49.23	47.56	0
0	81	0	1	0	0	0	0	0	0	0	0	39	122	144	34.1	31.4	5.51	8.73	154.2	7.393	4.74	8.25	56.8	66.4	0
1	81	0	1	0	0	0	0	0	0	0	0	22	106	138	34.3	31.8	9.99	7.32	134.81	7.424	6.29	8.13	55.2	65.1	0
0	81	0	0	0	0	0	0	0	0	0	0	25	120	128	28.1	32.3	5.37	7.43	132.5	7.443	5.33	15.8	45.24	93	0
0	81	0	0	0	0	0	0	0	0	0	0	21	102	110	41.3	32.5	3.68	2.21	144.44	7.429	5.85	10.9	48.98	56	0
1	81	0	0	0	0	0	0	0	0	0	0	23	100	133	30.9	32.6	4.49	4.72	139.22	7.422	7.59	8.18	52.4	99.8	0
1	81	0	0	0	0	0	0	0	0	0	0	23	98	125	38.7	32.7	8.5	8.05	140.69	7.476	3.79	18	48.98	56	0
0	81	0	1	0	0	0	0	0	0	0	0	22	94	180	38.7	33	5.39	5.28	126	7.475	5.26	9.04	45.33	103.2	0
0	81	0	0	0	0	0	0	0	0	0	0	20	106	150	39	33.5	3.48	6.46	140.94	7.393	5.06	15.5	44.91	70.3	0
1	81	0	0	0	1	0	0	0	0	0	0	22	100	140	32.3	33.9	4.24	4.45	143.24	7.313	8.93	18	50	33	0
0	81	0	1	0	0	1	0	0	1	0	0	26	87	193	34.6	34.2	4.6	10.89	139	7.332	9.3	5.5	44.91	53	0
0	81	0	0	0	0	0	0	0	0	0	0	22	116	128	43.7	34.7	5.19	3.81	135	7.375	6.41	8.55	48.98	36.8	0
1	81	0	0	1	0	0	0	0	0	0	0	22	108	127	37.2	34.8	6.62	6.27	140.63	7.311	9.03	10.9	46.1	99.8	0
0	81	0	0	0	0	0	0	0	0	0	0	21	98	168	29.3	34.9	4.02	4.67	138.27	7.429	5.08	10.4	56.8	47.6	0
1	81	0	0	0	1	0	0	0	0	0	0	22	98	140	34.1	35.5	4.45	11.45	144.99	7.372	5.09	8.55	49.8	48.1	0
0	81	0	0	0	1	0	0	0	0	0	0	20	100	124	38.1	35.6	4.95	5.99	134.92	7.441	5.56	14.8	44.4	92	0
0	81	0	0	0	0	0	0	0	0	0	0	21	95	155	44	35.7	5.05	12.64	132.88	7.42	4.08	6.37	56.8	51.7	0
1	81	0	0	0	1	0	0	0	1	0	0	20	71	132	34.3	35.9	3.92	3.68	143.75	7.278	9.83	12.1	50	33.44	0
0	81	0	0	0	0	0	0	0	0	0	0	24	104	152	32.9	36.3	6.13	8.49	130	7.39	9.77	11.64	50	46	1
0	81	0	0	0	0	0	0	0	0	0	0	25	102	166	32.9	36.3	6.13	8.49	130	7.39	9.77	11.64	50	40.3	0
0	81	0	0	0	0	0	0	0	0	0	0	23	102	132	44.2	36.9	4.6	4.24	137.09	7.377	6.52	8.6	48.98	27	0
0	81	0	0	0	0	0	0	0	0	0	0	21	108	126	32.7	37	4.24	7.03	137.5	7.27	13.7	7.62	51.55	63.9	0
0	81	0	1	0	0	0	0	0	0	0	0	22	78	151	30	37.2	6.37	7.27	128.42	7.406	5.78	11.8	46.3	60.7	0
0	81	0	1	0	0	1	0	0	0	0	0	22	100	160	29.7	37.2	5.3	10.42	140.41	7.403	5.18	9.79	48.1	56	0
1	81	0	0	0	0	0	0	0	0	0	0	20	83	122	37.7	37.6	4.28	5.47	143.47	7.413	5.43	8.53	67.2	33.54	0
0	81	0	1	0	0	1	0	0	0	0	0	23	85	120	25.7	37.8	6.68	7.85	142.08	7.37	6.4	8.95	48.1	48.6	0
1	81	0	0	0	1	0	0	0	0	0	0	25	112	139	47.9	38	8.08	4.85	148.85	7.43	4.95	7.87	63	72.4	0
1	81	0	1	0	0	0	0	0	0	0	0	20	80	139	38.8	38.2	4.87	6.03	141.08	7.453	4.37	9.15	67.2	29.9	1
0	81	0	0	0	0	0	0	0	0	0	0	21	102	135	39.4	38.5	3.55	4.59	140.34	7.411	5.63	7.75	69	51.3	0
1	81	0	0	0	1	0	0	0	0	0	0	20	102	127	31.4	38.7	4.86	5.95	142.36	7.299	10.63	17.3	49.8	56.9	0
0	81	0	0	0	0	0	0	0	0	0	0	22	100	138	38.1	39	5.04	2.23	131.63	7.446	5.69	18.2	50	61.3	0
1	81	0	0	0	0	0	0	0	0	0	0	23	88	142	50	39.2	8.16	8.84	142.94	7.252	10.9	8.11	46.1	88.3	0
1	81	0	0	0	0	0	0	0	0	0	0	18	89	164	35.6	40.6	7.7	4.61	145.02	7.436	5.2	15.3	67.2	28	0
1	81	0	0	0	1	0	0	0	0	0	0	22	101	139	36.4	40.8	4.54	18.21	140.36	7.422	7.17	12.4	49.8	37	0
1	81	0	0	0	1	0	0	0	0	0	0	20	95	124	34.2	41.7	4.53	16.95	141.49	7.342	10.63	14.6	50	40.3	0
0	81	0	0	0	0	0	0	0	0	0	0	20	109	141	36.9	42.1	5.62	4.74	140.42	7.384	4.92	13.9	52.1	55.8	0
1	81	0	0	0	1	0	0	0	0	0	0	20	96	145	32.9	43.4	4.73	16.41	140.59	7.37	8.42	10.7	49.8	46.7	0
1	82	0	0	0	0	0	0	0	1	0	0	24	106	151	32.6	17.8	11.16	14.17	154	7	13.4	21.8	52.8	59	1
1	82	0	1	0	0	0	0	1	0	0	0	46	54	120	47	17.8	9	57.1	144	7	12.4	21.8	52.8	19.71	1
0	82	0	0	0	0	0	0	0	0	0	0	23	103	107	33.6	25.1	4.99	18.12	145.57	7.372	5.14	13.1	69.2	46.7	0
1	82	1	1	1	1	1	0	1	0	0	0	20	94	125	19.6	25.4	4.95	11.09	147.14	7.379	4.2	14.1	52.8	51	1
0	82	0	0	0	0	0	0	0	0	0	0	23	89	158	39.9	26.7	4.55	15.44	138.29	7.402	4.97	8.7	56.77	49	0
0	82	0	1	0	0	0	0	0	0	0	0	22	87	122	32.9	28	4.17	4.17	136	7.436	5.37	8.58	50.5	81.38	0
0	82	0	0	0	0	0	0	0	0	0	0	22	116	152	28.6	29.8	5.05	3.61	136.68	7.447	5.3	17	45.33	81.38	0
0	82	0	0	0	0	0	0	0	0	0	0	22	90	163	33.2	30.9	3.5	3.69	130.14	7.435	5.4	15.7	45.24	70	0
1	82	0	1	0	0	0	0	0	0	0	0	23	112	138	32.7	31	8.82	5.65	142	7.487	5.16	8.57	44.4	26	0
0	82	0	1	0	1	0	0	0	0	0	0	24	62	129	42.9	32	4.98	3.03	143.97	7.375	7.91	9.99	64.2	69.6	0
0	82	0	0	0	0	0	0	0	0	0	0	22	102	151	36.8	32	6.03	6.06	142	7.382	6.08	7.66	46.9	66	0
0	82	0	0	0	0	0	0	0	0	0	0	21	140	152	31.4	32.3	4.81	3.13	128.05	7.46	5.13	8.49	68.8	93	0
0	82	0	0	0	0	0	0	0	0	0	0	21	110	151	30.1	32.6	3.89	5.71	133.04	7.414	5.62	10.9	45.33	55.8	0
0	82	0	0	0	0	0	0	0	0	0	0	20	80	135	34.7	32.8	3.85	3.03	135.88	7.395	5.52	9.94	46.3	66.4	0
1	82	0	0	0	0	1	0	0	0	1	0	23	81	100	52.2	34.2	4.24	18.9	134.97	7.205	8.53	8.65	63	82.4	0
0	82	0	0	1	1	0	0	0	0	0	0	21	92	129	31.7	34.2	13.33	8.39	135.45	7.405	6.28	10.6	50	33	0
0	82	0	1	0	0	0	1	0	0	0	0	23	104	104	33	34.5	7.03	6.74	139.44	7.462	3.65	8.31	50	54	0
1	82	0	0	0	0	0	0	0	0	0	0	22	108	116	43.7	35.5	4.94	4.29	142.26	7.306	9.52	6.8	50	54	0
0	82	0	0	0	0	0	0	0	0	0	0	27	110	135	31.1	35.7	6.14	2.39	141.72	7.416	6.58	9.51	50.1	40.4	0
0	82	0	0	0	0	0	0	0	0	0	0	24	100	137	37.2	36.4	7.61	6.85	138.41	7.331	7.81	8.02	49.8	46.7	0
0	82	0	0	0	0	0	0	0	0	0	0	21	90	116	31.1	36.7	5.87	7.57	136.19	7.415	4.76	5.62	49.8	37	0
1	82	0	0	0	0	0	0	0	0	0	0	22	108	150	46.5	37.2	5.38	2.23	140.77	7.217	13.5	11.1	50	61.3	0
1	82	0	0	0	0	0	0	0	0	0	0	28	108	161	34.2	37.2	6.25	7.94	128	7.447	5.37	8.1	69.9	56.9	0
0	82	0	0	0	0	1	0	0	0	0	0	23	102	130	39.6	37.4	3.81	14.73	142.21	7.38	4.43	9.22	57.3	29.43	0
1	82	0	0	0	1	0	0	0	0	0	0	21	109	129	44.9	38.2	3.66	4.47	144.85	7.35	6.31	7.24	63	72.5	0
1	82	0	0	0	0	0	0	0	1	0	0	22	106	120	46.8	38.3	18.8	5.35	146.24	7.31	9.81	7	50.1	25	0
1	82	0	0	0	0	0	0	0	0	0	0	21	87	136	35.7	38.4	5.95	5.41	143.27	7.4	4.77	11.6	67.2	39	0
1	82	0	0	0	0	0	0	0	0	0	0	23	98	148	46.7	38.9	6.25	4.67	144.01	7.367	8	7.61	46.1	76.1	0
0	82	0	0	0	0	0	0	0	0	0	0	22	90	129	43.1	39	4.72	14.75	137.94	7.395	6.83	6.99	48.98	63.9	0
1	82	0	0	0	0	0	0	0	0	0	0	23	90	124	44.4	39.2	5.77	4.23	142.92	7.258	11.8	10.8	50	56	0
0	82	0	0	0	0	0	0	0	0	0	0	24	80	152	36.6	39.4	4.74	5.67	134.33	7.405	5.06	8.05	49.23	80.2	0
0	82	0	0	0	1	1	0	0	0	0	0	23	113	129	34.6	39.5	6.61	13.3	138.88	7.359	5.05	11.1	57.3	63	0
1	82	0	1	0	0	0	0	0	0	0	0	22	88	136	32.6	40.38	5.92	7.55	122.85	7.466	4.09	22.9	52.3	21.8	0
1	82	0	0	0	0	0	0	0	0	0	0	21	78	116	39.1	40.7	4.35	3.86	142.75	7.375	5.41	15.7	67.2	51	0
1	82	0	0	0	0	0	0	0	0	0	0	21	78	116	35.4	41.9	3.96	2.59	144.6	7.378	5.4	15.4	67.2	66	0
0	82	0	0	0	0	0	0	0	0	0	0	21	100	109	41.9	42.2	4.49	5.87	138.08	7.386	6.79	14.5	60.5	56.9	0
0	82	0	0	0	1	1	0	0	0	0	0	20	98	161	40.5	42.3	5.46	10.13	140.02	7.373	5.23	11.1	57.3	63.9	0
0	82	0	0	0	1	1	0	0	0	0	0	23	90	157	39.6	44.7	5.15	7.94	139.49	7.407	5.31	12.4	50.72	54	0
0	83	0	1	0	0	0	0	0	0	0	0	21	100	132	24	25.5	5.62	10.3	137.76	7.467	6.29	16.1	56.8	61.3	0
0	83	0	0	0	1	0	0	0	0	0	0	20	82	134	23.3	27.3	4.32	5.27	140.13	7.346	5.11	8.49	50.72	28.4	0
0	83	0	1	0	0	1	0	0	0	1	0	22	73	156	33.1	28	4.19	4.17	135.75	7.34	9.49	21.1	56.7	53.6	0
0	83	0	0	0	0	0	0	0	0	0	0	20	82	91	35.3	30.5	4.27	3.3	141.17	7.4	4.31	11.6	49.8	37	0
0	83	0	1	0	0	1	0	0	0	0	0	20	123	138	24.9	31	7.56	23.08	138.46	7.292	3.74	11.9	48.98	63.9	0
0	83	0	0	0	0	0	0	0	0	0	0	23	71	153	32.1	31.8	4.52	6.12119	135.5	7.435	5.22	16.1	44.4	93	0
0	83	0	0	0	0	0	0	0	0	0	0	20	82	100	37	32	4.37	6.5	142.4	7.416	4.94	12	49.23	80.2	0
1	83	0	0	0	0	0	0	0	0	0	0	20	99	139	39.4	32.9	5.36	3.19	139.47	7.427	6.18	9.56	62.42	101.2	0
0	83	0	0	0	0	0	0	0	0	0	0	23	76	152	43.6	33	9.13	4.17	136.19	7.423	5.52	9.72	53.3	26	0
0	83	0	0	1	1	0	1	0	1	0	0	22	80	113	33.1	33.2	4.19	4.19	112	7.128	12	17.2	49.1	61.9	1
0	83	0	0	0	0	0	0	0	0	0	0	22	92	119	35.5	33.5	3.85	5.32	138.89	7.398	6.04	8.17	46.3	62.6	0
1	83	0	1	0	0	0	0	0	0	0	0	24	126	167	38.7	33.6	5.54	4.8	138.28	7.396	6.61	10.6	50	46	0
1	83	0	1	0	0	0	0	0	0	0	0	21	76	128	39.8	34	3.97	3.75	143.85	7.311	10.6	11.5	66.9	46	0
1	83	0	0	0	0	0	0	0	0	0	0	23	140	144	39.1	34.1	6.61	5.05	139.73	7.416	5.76	9.27	62.42	103.2	0
0	83	0	0	0	1	0	0	0	0	0	0	21	98	120	38.2	34.3	4.62	14.78	136.57	7.397	5.55	14.5	57.3	48.6	0
0	83	0	0	1	0	0	0	0	0	0	0	23	76	147	38.6	34.5	4.93	4.47	133.77	7.387	5.18	10.3	49.1	61.9	0
0	83	0	0	0	0	1	0	0	0	0	0	24	84	112	40.8	34.5	5.87	8.57	142.35	7.317	7.33	6.9	50	56	0
0	83	0	0	0	0	0	0	0	0	0	0	21	90	116	35.4	34.7	3.83	5.5	133.39	7.387	7.331	6.36	46.3	103.2	0
1	83	0	0	0	0	0	0	1	0	0	0	25	104	127	44.5	34.9	8.57	4.74	138	7.343	10.4	7.91	62.9	29.2	0
0	83	0	0	0	1	0	0	0	0	0	0	21	95	120	36.1	35	4.84	8.33	143.61	7.393	5.53	9.48	57.3	54	0
0	83	0	0	1	0	0	0	0	0	0	0	21	112	114	42.5	35.1	3.96	4.26	141.33	7.403	5.55	15.3	49.23	47.56	0
0	83	0	0	1	0	1	0	0	0	0	0	22	89	122	46.2	35.2	4.59	21.63	140.14	7.338	4.6	14.3	57.3	57.3	0
0	83	0	0	1	0	0	0	0	0	0	0	20	80	95	39	35.9	4.69	4.79	140.62	7.409	5.03	10.5	49.1	50	0
1	83	0	0	0	0	0	0	0	0	0	0	24	120	165	43.5	36	6.28	6.82	141.67	7.394	6.94	13.9	49.8	56.9	0
0	83	0	0	0	0	0	0	0	0	0	0	20	84	110	38.4	36	4.42	8.75	132.7	7.44	4.94	16.9	68.8	32.64	0
0	83	0	0	0	0	1	0	0	0	1	0	20	80	135	38.5	36.4	5.95	8.51	141.78	7.381	5	9.71	41	71.6	0
0	83	0	0	0	0	0	0	0	0	0	0	20	84	110	33.2	36.4	4.29	3.45	125.78	7.453	4.32	14.6	68.8	51.7	0
0	83	0	0	0	0	0	1	0	0	0	0	23	104	153	34.6	36.5	4.36	7.03	144.34	7.374	6.53	13.6	45.24	45	0
1	83	0	0	0	0	0	0	0	0	0	0	23	96	129	43.9	37	5.09	4.72	144.42	7.316	10.4	13.4	50	54	0
1	83	0	0	0	0	0	1	0	0	0	0	22	72	134	32.7	37	4.1	3.72	141.62	7.416	5.15	14.2	60.2	53	0
0	83	0	0	0	1	1	0	0	0	0	0	22	93	126	37.2	37.4	4.27	6.84	140.99	7.337	6.01	13.8	57.3	72.5	0
0	83	0	1	0	0	0	0	0	0	0	0	21	112	107	33.1	37.9	7.62	6.35	134	7.417	5.28	9	44.91	91.64	0
1	83	0	0	0	0	0	0	0	0	0	0	25	110	120	18	38	4.17	4.17	135.71	7.288	10.5	18	50.1	37.8	0
1	83	0	0	0	0	0	0	0	0	0	0	22	102	108	48.9	38.3	4.69	4.25	140.38	7.372	8.52	5.93	50	40.3	0
0	83	0	0	1	0	0	0	0	0	0	0	23	96	139	28	38.4	6.11	8.26	142.51	7.358	7.28	9.85	49.1	50	0
0	83	0	0	0	0	0	0	0	0	0	0	20	90	135	46.7	38.9	6.02	9.45	140.44	7.405	4.75	9.9	49.8	56.9	0
1	83	1	0	0	0	0	0	0	0	0	0	20	96	148	37.1	39.9	4.71	6.65	139.51	7.402	5.12	14.6	50.1	25	0
1	83	0	0	0	0	0	0	0	0	0	0	21	99	121	44.6	40	4.69	4.42	139.27	7.386	5.24	8.73	62.1	90.9	0
0	83	0	0	0	1	1	0	0	0	0	0	20	106	152	35.4	40.5	4.7	10.09	137.93	7.363	5.1	8.74	57.3	65	0
0	83	0	0	0	1	1	0	0	0	0	0	21	100	151	40.9	40.5	6.14	11.88	140.86	7.372	4.45	10.8	50	33.44	0
0	83	0	0	0	0	0	0	0	0	0	0	21	82	159	43.9	40.8	7.84	9.93	139.16	7.392	5.7	14	50.5	76.1	0
0	83	0	0	0	0	0	0	0	0	0	0	23	98	151	39.9	40.8	4.95	5.52	140.24	7.381	5.5	12.4	45.24	53.6	0
0	83	0	0	0	1	1	0	0	0	0	0	25	82	130	36.5	40.9	6.38	10.71	140.4	7.349	5.31	14	50.72	60.7	0
1	83	0	0	0	0	0	0	0	0	0	0	21	90	134	41.2	42.2	3.94	4.36	142.06	7.391	5.54	9.31	62.11	53.6	0
0	83	1	0	0	0	1	0	0	0	0	0	25	102	101	46.6	43.4	5.05	15.35	137.95	7.441	5.75	9.11	54.2	70.3	0
1	83	0	0	0	0	0	0	0	0	0	0	25	94	179	41.4	43.4	8.93	5.91	138.5	7.419	5.08	10.9	50	33	0
1	83	0	1	0	0	0	0	0	0	0	0	21	83	139	39.7	44.4	5.06	5.18	142.71	7.372	6.86	9.98	50	33	0
1	84	0	0	0	0	0	0	0	0	0	0	24	100	107	38	24.1	6.72	5.98	140.83	7.399	7.52	8.49	62.42	70	1
0	84	0	0	0	1	1	0	0	0	0	0	21	60	152	22.2	26.2	4.14	22	151.86	7.383	6.78	20.7	45.33	105.7	0
0	84	1	0	0	0	1	0	1	0	0	0	35	83	78	39.7	28.4	6.84	33.72	141.82	7.05	12.7	7.5	52.8	56	1
0	84	0	0	0	1	1	0	0	0	0	0	20	80	99	21.6	28.5	4.25	20.94	140.91	7.398	5.28	17.7	45.35	42.5	0
0	84	0	0	0	0	0	0	0	0	0	0	23	120	121	27.5	30.2	5.62	18.63	133.2	7.366	4.05	9.86	56.77	64.3	0
1	84	0	0	0	0	0	0	0	0	0	0	20	82	114	34	30.7	4.41	5.05	139.85	7.43	5.16	10.1	65.8	53.3	0
0	84	0	0	0	0	1	0	0	0	0	0	23	74	154	45.1	31.7	8.22	10.56	135.98	7.453	4.83	12.6	64.6	88.3	0
1	84	0	1	0	0	1	0	0	0	1	0	22	102	142	32.9	31.7	5.76	12.94	142.01	7.229	10.69	12.9	52.4	76.6	0
0	84	0	1	0	0	1	0	0	0	0	0	35	100	173	33.1	32	4.19	13.5	141	7.243	6.98	8.67	49.1	70.4	0
0	84	0	1	0	0	1	0	0	0	0	0	22	98	135	32.1	32.1	5.97	24.57	138	7.315	5.51	18	50	56	1
0	84	0	1	0	0	0	0	1	0	0	0	26	128	119	33.2	32.7	26.73	14.62	126	7.192	10.3	7.35	50.1	25	1
0	84	0	0	0	0	0	0	0	0	0	0	22	114	116	28.3	32.8	4.92	9.72	135.91	7.433	4.63	7.2	56.8	45	0
1	84	0	0	0	0	0	0	0	0	0	0	22	100	122	38.2	33.3	5.55	6.81	140.5	7.414	6.25	10.5	62.11	74	0
1	84	0	0	0	0	0	0	0	0	0	0	22	100	122	38.2	33.3	5.55	6.81	140.5	7.414	6.25	10.5	62.42	47.54	0
0	84	0	0	0	0	0	0	0	0	0	0	21	130	129	24	33.4	4.5	10.49	143.96	7.455	4.49	13.9	52.8	53	0
0	84	0	0	0	0	0	0	0	0	0	0	20	102	100	30.6	33.4	4.91	4.07	133.46	7.435	5.07	10.2	56.77	50.7	0
0	84	0	1	0	1	1	0	1	1	0	0	23	118	158	28.9	33.4	11.52	14.81	142.46	7.422	5.33	6.24	69.8	48.2	0
0	84	0	0	1	0	0	0	0	0	0	0	28	100	139	37.2	34.1	6.25	8.41	142.14	7.422	5.15	8.53	49.23	64.3	0
1	84	0	1	1	0	0	0	1	0	0	0	22	90	123	28.1	35.4	6	6.8	125	7.257	8.39	16.7	56.7	54	1
0	84	0	0	0	0	1	0	0	0	0	0	25	94	171	38.4	36.1	5.65	11.34	140.16	7.39	5.68	10.2	49.1	50	0
0	84	0	0	0	0	0	0	0	0	0	0	20	90	168	39.2	36.3	5.67	8.26	129.14	7.413	5.05	12.2	50.1	40.4	0
0	84	0	1	0	1	1	0	0	0	0	0	23	110	152	39.6	36.4	8.18	5.62	140.23	7.459	4.01	8.84	50.1	40.4	1
1	84	0	0	0	0	0	0	0	0	0	0	20	101	129	34.1	36.9	5.11	6.32	137.69	7.379	5.68	10.6	69	48.2	0
0	84	0	0	0	1	0	0	0	0	0	0	20	82	141	39.2	37.6	5.11	5.41	142.35	7.134	5.12	8.53	65.9	28.9	0
0	84	0	0	0	0	0	0	0	0	0	0	20	85	131	40.5	37.7	11.92	4.77	133.41	7.399	5.42	9.41	52.8	90.9	0
0	84	0	0	0	0	0	0	0	0	0	0	22	62	108	39.9	37.7	6.27	9.75	136.89	7.415	5.16	8.53	64.9	32	0
0	84	0	0	0	0	0	0	0	0	0	0	23	106	179	34.6	38	4.02	5.52	142.7	7.313	10.45	16.2	49.1	61.9	0
1	84	0	0	0	0	0	0	0	0	0	0	20	100	106	39.5	38.6	6.23	3.34	138.64	7.394	4.59	9.54	64.4	99.8	0
1	84	0	0	0	0	0	0	0	0	0	0	26	90	106	41	38.6	4.91	3.54	143.03	7.379	6.7	19.3	44.4	71	0
0	84	0	0	0	0	0	0	0	0	0	0	22	84	165	37.8	38.7	5.15	6.47	145.34	7.305	8.71	11.7	49.1	50	0
0	84	0	0	1	0	0	0	0	0	0	0	20	101	101	37.9	38.8	7.25	7.29	138.68	7.445	3.78	8.88	50	46	0
0	84	0	0	0	0	0	0	0	0	0	0	22	62	108	36.1	39	5.03	7.26	144.99	7.439	4.62	10.5	64.7	79	0
0	84	0	0	0	0	0	0	0	0	0	0	21	60	137	42.8	39	6.1	7	139.56	7.445	4.46	10.1	64.9	57	0
0	84	0	1	0	0	0	0	0	0	0	0	24	88	139	50.6	39	8	13.56	140	7.236	10.69	8.35	49.8	46.7	0
0	84	0	0	0	0	0	0	0	0	0	0	20	63	128	34.7	39.1	4.94	7.61	142.56	7.444	3.85	19.3	44.91	70.3	0
1	84	0	0	0	0	0	0	0	0	0	0	21	90	127	41.1	39.2	5.61	5.17	139.35	7.392	8.71	6.11	50	33.44	0
0	84	0	1	0	0	1	0	0	1	1	0	24	84	171	41.6	39.7	16.3	9.88	133.7	6.983	15.8	4.91	48.08	70	0
0	84	0	0	0	0	1	0	0	0	0	0	21	100	133	30.8	39.8	5.19	8.32	138.07	7.43	4.57	11	52.8	51	0
0	84	0	1	0	0	0	0	0	0	0	0	24	125	178	40	40.6	10.6	15	141	7.403	4.88	7.77	49.1	50	0
1	84	0	0	0	0	1	0	0	0	0	0	20	75	140	41.2	40.8	4.34	7.6	148.67	7.39	6	9.38	57.3	103.2	0
1	84	0	0	0	0	0	0	0	0	0	0	25	110	167	37.7	41.5	7.64	3.7	143.93	7.421	5.92	13.2	50	40.3	0
0	84	0	0	0	0	0	0	0	0	0	0	20	72	159	41.5	42.3	8.49	3.71	139.97	7.39	5.87	8.68	53.3	32	0
0	84	0	0	0	0	0	0	0	0	0	0	22	75	175	39.1	44.3	6.63	7.08	129.84	7.413	6.46	14.8	49.1	72.5	0
1	84	0	0	0	0	0	0	0	0	0	0	21	86	113	46.2	44.3	4.29	4.17	142.89	7.401	4.51	7.93	62.11	56.9	0
1	84	0	0	1	0	0	0	0	0	0	0	21	88	151	43.5	45.4	6.17	6.83	141.3	7.415	5.08	8.51	50	33.44	0
0	84	0	0	0	0	1	0	0	0	0	0	23	106	162	35.3	45.5	4.61	9.57	143.92	7.334	9.11	14.6	49.1	70.4	0
1	85	0	0	0	0	0	0	0	0	0	0	24	73	93	23.1	22.2	3.96	8.87	137.54	7.461	4.75	9.45	44.36	29.43	0
0	85	0	0	1	0	0	0	0	0	0	0	20	71	122	35.2	29	4.29	5.41	143.14	7.455	5.96	8.71	63	87.3	0
1	85	0	1	0	0	0	0	0	1	0	0	23	96	160	33.8	31.8	5.5	4.24	129	7.403	9.29	20.2	52.4	66	1
0	85	0	0	0	0	1	0	0	0	0	0	26	140	112	54	32	4.24	27.87	147	7.352	7.15	8.33	50.1	15	1
0	85	0	0	0	0	0	0	0	0	0	0	21	92	150	25.8	32.6	4.84	11.32	135.23	7.428	5.14	13.2	56.8	23	0
0	85	0	0	0	0	0	0	0	0	0	0	31	98	120	35.7	33.1	4.69	4.34	140.16	7.467	4.14	8.45	69.2	39.09	0
1	85	0	0	0	0	0	0	0	0	0	0	22	84	146	42.7	33.4	4.77	4.22	139.9	7.455	4.52	8.31	59.5	93	0
0	85	0	0	0	0	0	0	0	0	0	0	21	78	143	37.5	34.2	6.66	6.73	142.13	7.408	5.37	12.3	56.7	92	0
0	85	0	0	0	0	1	0	0	0	0	0	36	94	125	31.5	34.9	3.69	2.75	141.09	7.177	10.8	12.1	50.1	40.4	1
1	85	0	1	0	0	0	0	0	0	0	0	21	80	168	37.5	36.4	4.74	5.76	143.1	7.363	7.6	12.7	52.4	56	0
1	85	0	0	0	0	0	0	0	0	0	0	20	80	118	32.9	37.4	6.2	7.75	142	7.42	5.95	19.6	55.5	63	0
0	85	0	0	0	0	0	0	0	0	0	0	21	103	134	30.6	37.9	4.36	4.56	142.88	7.352	8.37	14	48.98	63.9	0
1	85	0	1	0	0	0	0	0	0	0	0	20	98	91	46.7	37.9	4.01	5.79	141.07	7.449	5.08	8.52	44.36	58.5	0
1	85	0	0	1	0	1	0	0	0	0	0	21	95	152	38.8	37.9	7.52	6.09	141.84	7.308	8.69	9.84	57.3	38.6	0
0	85	0	0	1	0	1	0	0	0	0	0	23	92	155	37.5	38	6.3	11.19	139.95	7.202	13.6	6.96	50.1	37.8	0
0	85	0	0	0	0	0	0	0	0	0	0	21	80	138	38.2	38.6	5.39	6.03	140.02	7.367	5.93	16.6	48.98	56	0
0	85	0	1	0	0	1	0	0	0	0	0	22	99	123	35.1	39.3	5.28	18.44	141	7.422	8.58	7.88	45.24	105.7	0
0	85	0	0	0	0	0	0	0	0	0	0	20	66	146	36.1	40.7	5.18	4.88	137.72	7.37	5.42	17.5	67.6	53.8	0
0	85	0	1	0	0	0	1	0	0	0	0	25	90	66	33.2	42	4.21	4.19	138	7.157	12	7.1	58.2	57.7	1
0	85	0	0	0	0	0	0	0	0	0	0	20	70	171	39.8	42.6	7.28	5.07	143.14	7.404	5.68	13.6	56.7	103.2	0
0	86	0	1	0	1	0	1	0	0	0	0	21	85	148	33.2	27.36	6.26	44	128	7.36	9.25	7.98	69.4	48.5	1
0	86	0	0	0	0	1	0	0	0	0	0	22	122	133	42.2	29.7	5.69	20.36	151.83	7.392	5.14	8.51	51.7	37	0
1	86	0	0	0	0	0	0	0	0	0	0	22	128	128	27.4	30.1	5.8	9.57	140	7.461	5.49	7.72	68.5	52.8	0
1	86	0	0	0	0	0	0	1	0	0	0	21	74	139	29.7	30.1	4.21	3.15	139.8	7.443	4.7	7.35	46.1	27.28	0
1	86	0	1	0	0	0	0	0	0	0	0	20	88	95	46.6	33.8	4.14	4.26	140.6	7.359	5.07	8.48	44.36	63	0
0	86	0	0	0	1	0	0	0	0	0	0	21	86	150	39.7	34.8	4.76	9.02	141.66	7.396	4.91	13.9	68.4	19.5	0
0	86	0	0	0	0	1	0	0	0	0	0	25	100	113	25.8	35.1	6.97	10.99	136.9	7.406	4.05	15.1	48.98	63.9	0
1	86	0	0	0	0	0	0	0	0	0	0	20	82	180	34.6	35.6	4.73	4.85	141.83	7.379	4.71	10.2	57.3	53.8	0
0	86	0	0	0	0	0	0	0	0	0	0	24	72	135	40	36	5.01	6.25	137.97	7.361	8.82	11.4	49.8	48.1	0
1	86	0	0	1	0	0	0	1	0	0	0	20	100	112	40.5	37.1	4.23	4.86	143	7.31	8.98	18	69.8	27	0
0	86	0	0	0	0	0	0	0	0	1	0	23	90	186	37.1	37.4	4.28	7.86	136	7.45	6.05	8.34	61.4	31	0
1	86	0	1	0	0	1	0	0	0	0	0	21	82	131	22.1	37.9	4.37	7.51	141.79	7.338	4.65	15.8	49.23	30	0
1	86	0	0	0	0	0	0	0	0	0	0	20	80	133	40.4	38.2	4.58	5.3	140.29	7.421	5.23	9.42	60.8	67.5	0
0	86	0	0	0	1	0	0	0	0	0	0	20	82	180	25.5	40.1	3.72	4.86	134.38	7.273	8.36	10.1	50.1	26	0
0	86	0	0	0	0	1	0	0	0	0	0	22	103	141	48.8	40.6	7	6.97	138.7	7.404	4.41	10.1	64.7	62.6	0
1	86	0	0	0	0	0	0	0	0	0	0	23	120	135	38.1	41.5	4.55	4.21	145.09	7.368	7.05	18.1	51.7	26	0
0	87	0	0	0	0	0	0	0	0	0	0	26	102	122	27.2	15.2	4.52	3.4	138.87	7.383	5.92	9.01	50	40.3	0
0	87	1	0	0	0	0	0	0	0	0	0	20	98	146	39.8	28	4.83	9.18	138	7.4	4.42	7.22	68.5	36.8	1
1	87	0	0	0	0	0	0	0	0	0	0	21	73	159	37.9	30.7	6.09	2.43	134.51	7.438	5.08	8.21	44.36	57.3	0
0	87	0	0	0	0	1	0	0	0	0	0	21	106	152	26.3	31.1	4.81	15.32	143.13	7.408	5.03	13.8	44.4	92	0
1	87	0	0	0	0	0	0	0	0	0	0	20	114	118	32.7	31.5	5.19	3.93	135.47	7.438	4.79	9.89	47.5	66	0
0	87	0	0	0	0	1	0	0	0	0	0	20	100	156	29	33.5	5.73	10.65	142.68	7.447	5.14	8.52	44.4	71	0
1	87	0	0	0	1	0	0	0	0	0	0	23	78	120	37.3	33.7	4.26	4.35	139.134	7.458	6.02	7.25	45.33	81.38	0
0	87	0	0	0	0	0	0	0	0	0	0	20	120	100	33.2	33.8	4.76	14.4	144.7	7.306	8.54	7.68	68.1	61.9	0
0	87	0	0	0	0	0	0	0	0	0	0	21	103	106	29.5	33.8	5	11.23	134.16	7.366	4.97	11.6	59.5	53.6	0
1	87	0	0	0	1	0	0	0	0	0	0	21	68	115	24.8	34.1	3.9	6.38	144.79	7.432	6.49	12.7	45.33	55.8	0
0	87	0	0	0	0	0	0	0	0	0	0	21	111	152	40.5	34.2	6.37	4.03	139.75	7.433	5.84	10.7	50.1	25	0
0	87	0	0	0	0	0	0	0	0	0	0	18	80	146	38.8	35.1	4.98	6.34	141.61	7.428	6.2	11	59.5	46.7	0
1	87	1	0	0	0	0	0	0	0	0	0	18	52	78	42.5	35.2	7.12	5.74	146.11	7.395	5.85	12	60.2	64.3	0
1	87	0	1	0	0	1	0	0	1	0	0	23	102	145	33.2	35.8	5.56	27.47	144.19	7.193	10.2	9.13	64.2	71.6	0
0	87	0	0	0	0	1	0	0	0	0	0	20	99	118	27.9	35.8	5	15.21	140.44	7.371	6.25	9.7	44.36	63	0
0	87	0	0	0	0	0	0	0	0	0	0	21	100	147	34.7	38.7	4.26	6.32	138.25	7.38	5.88	11.7	59.5	51.3	0
1	87	0	0	0	0	0	0	0	0	0	0	20	90	124	40.3	39.1	7.82	4.84	141.57	7.456	4.57	9.97	68.5	40	0
1	87	0	1	0	1	0	0	0	0	0	0	21	82	131	25	39.9	7.94	10.59	144.06	7.403	5.15	16.7	49.1	72.5	0
1	87	0	0	0	0	0	0	0	0	0	0	22	88	129	40.6	40.2	6.38	6.03	149.03	7.364	6.45	17.1	49.8	37	0
0	87	0	0	0	0	0	0	0	0	0	0	23	119	165	42.4	41.5	6.9	8.43	126	7.343	7.21	10.9	50	46	0
0	87	0	1	0	0	0	0	0	0	0	0	25	118	128	40	42	6.4	9.14	132	7.405	7.44	9.87	50	33.44	0
0	87	0	0	0	1	0	0	0	0	0	0	21	96	158	37.5	44	5.41	4.68	136.14	7.403	4.76	10.8	45.33	55.8	0
0	88	0	0	0	1	0	0	1	0	0	0	21	90	81	24.2	24	5.98	9.62	133	7.21	10.26	7.33	48.98	56	1
1	88	1	0	0	0	1	0	0	0	1	0	20	72	130	43.6	26.7	5.04	27.25	141.44	7.238	9.77	6.56	57.3	50.8	1
0	88	0	0	0	1	0	1	0	0	0	0	32	100	137	33.6	26.8	7.97	5.85	123.83	6.881	12.62	9.64	50.1	24	1
0	88	0	0	0	0	0	0	0	0	0	0	21	82	134	37.9	31.7	4.79	6.39	141.58	7.388	5.37	8.97	49.8	48.1	0
1	88	0	0	0	1	0	0	0	0	0	0	20	96	118	32	32.2	4.73	7.65	144.6	7.428	4.79	9.05	56.8	51.7	0
1	88	0	0	0	0	0	0	0	0	0	0	22	110	103	35	32.7	5.99	3.45	139.52	7.399	5.4	10.1	44.91	42.5	0
0	88	0	0	0	0	1	0	0	0	0	0	22	117	103	40.1	32.9	4.75	9.77	138.62	7.438	4.93	8.85	56.8	53.6	0
1	88	0	0	0	0	1	0	0	0	0	0	18	96	165	20.7	33.5	4.47	12.47	144.21	7.32	8.24	10.9	64.4	75	0
1	88	0	0	0	0	0	0	0	0	1	0	22	108	127	22.4	34.1	7.12	20.21	144.22	7.195	7.88	16.7	64.4	64.5	1
0	88	0	0	0	0	0	0	0	0	0	0	24	119	180	40.1	34.7	5.01	4.85	148.42	7.415	7.7	9.72	50	54	0
0	88	0	0	0	0	1	0	0	0	0	0	18	110	121	29.6	35	4.57	13.72	138.3	7.38	5.15	8.37	44.4	26	0
0	88	0	1	0	0	0	0	0	0	0	0	21	68	168	36.8	36.4	4.89	7.74	135.61	7.444	4.85	10.7	49.8	46.7	0
0	88	0	0	0	0	1	0	0	0	0	0	20	88	129	30.8	36.6	5.79	12.74	139.62	7.349	5.44	11.4	44.4	93	0
0	88	0	0	0	0	1	0	0	0	0	0	25	105	136	36.1	37.7	5.21	23.66	139.25	7.367	5.72	8.88	44.36	58.5	0
1	88	0	0	0	0	0	0	0	1	0	0	22	90	129	32.3	39.1	5	10.54	129.92	7.241	10.1	13.7	52.4	53.2	0
1	88	0	0	0	0	0	0	0	0	0	0	22	100	165	36.3	40.5	5.77	12.32	143.48	7.301	9.12	6.92	64.4	76.1	0
1	89	0	0	0	1	0	0	0	0	0	0	24	72	142	26.3	27.4	4.13	12.01	145.16	7.413	5.07	6.69	49.23	64.3	0
0	89	0	0	0	0	0	0	0	0	0	0	21	82	100	38.6	33.6	3.93	8.1	145.79	7.399	5.22	15.3	49.1	72.5	0
1	89	0	0	0	0	0	0	0	0	0	0	20	80	121	35.6	35.2	4.01	6.75	129.76	7.38	5.2	11.7	50.1	37.8	0
0	89	0	0	0	0	0	0	0	0	0	0	20	96	117	39.6	35.7	4.29	4.24	140.23	7.359	5.11	8.51	49.1	61.9	0
1	89	0	0	0	0	0	0	0	0	0	0	20	86	130	33.8	36.7	3.75	9.27	135.04	7.43	5.01	17.5	50.1	40.4	0
0	89	0	1	0	0	0	0	0	0	0	0	20	68	169	36.3	40.5	4.83	4.53	141.56	7.442	5.3	8.52	49.8	56.9	0
1	90	0	0	0	0	1	0	0	0	0	0	23	130	88	26.9	28	4.17	4.17	135.82	7.352	9.25	7	67.6	48.5	1
0	90	0	0	0	0	0	0	1	0	1	0	26	106	110	33.7	28	4.22	4.21	136	7.382	5.78	5.81	49.23	30	1
0	90	0	0	0	0	1	0	0	0	0	0	20	116	106	36.9	34.5	4.34	10.37	138.07	7.452	4.77	6.85	50	54	0
1	90	0	1	0	1	1	1	0	0	0	0	20	74	185	30.2	34.8	3.85	15.27	137.75	7.286	3.9	10.3	56.77	79	0
0	90	0	0	0	0	0	0	0	0	0	0	20	94	115	38.2	35.1	5.28	4.27	138.65	7.405	4.91	8.41	49.1	50	0
0	90	0	0	0	0	0	0	0	0	0	0	20	84	128	43.2	35.1	4.08	4.07	142.78	7.329	5.1	8.65	49.23	47.56	0
1	90	0	0	0	0	0	0	0	0	0	0	20	88	136	36.6	35.7	4.75	3.1	140.94	7.398	5.22	10	56.77	48	0
0	90	0	0	0	0	0	0	0	0	0	0	22	92	130	41	36.5	3.82	3.9	135.27	7.421	4.98	8.83	49.1	70.4	0
0	90	0	0	0	0	1	0	0	0	0	0	21	97	97	34.2	36.9	5.4	14.37	138.66	7.45	4.99	9.66	52.3	71.6	0
1	90	0	0	0	0	0	0	0	0	0	0	20	86	136	34.3	37.2	5.2	5.08	141.86	7.392	5.09	8.58	45.1	90.9	0
0	90	0	0	0	0	0	0	0	1	1	0	22	80	128	43.3	37.9	7.83	7.67	142.47	7.425	5.31	6.89	49.1	72.5	0
0	90	0	1	0	0	0	0	0	0	0	0	21	75	129	33.8	38.4	6.36	5.66	139	7.439	5.16	8.55	52.3	57.3	0
0	90	0	0	0	0	0	0	0	0	0	0	20	79	135	43.9	40.1	4.12	4.96	147.27	7.361	6.61	9.2	61.4	93	0
0	90	0	0	0	0	0	0	0	0	0	0	21	82	100	36.2	40.1	4.42	8.3	139.31	7.399	6.16	16.1	49.1	70.4	0
0	90	0	1	0	0	1	0	0	0	0	0	22	82	131	40.2	40.4	12.6	12	141	7.392	6.02	9.92	60.2	87.3	0
0	90	0	1	0	1	1	0	0	0	0	0	22	115	155	24	41	10.18	29.86	147	7.406	3.86	7.29	45.24	74	0
1	90	0	0	0	0	0	0	0	0	0	0	20	105	124	35.9	41.6	4.62	10.85	138.88	7.381	5.2	9.83	64.6	70.3	0
0	90	0	0	0	0	0	0	0	0	0	0	21	90	167	41.1	46.8	5.65	6.52	145.28	7.369	6.69	10.1	61.4	92	0
0	91	0	1	0	0	0	1	0	0	0	0	21	94	120	33.8	19.5	4.22	4.21	136	7.487	9.82	7	58.6	48.1	1
0	91	0	0	0	0	0	0	0	0	0	0	20	86	170	47.1	29.9	7.31	5.64	134	7.459	4.76	7.68	49.1	61.9	0
1	91	0	1	0	0	1	1	0	0	0	0	22	95	123	32.7	30.4	5.26	20.9	138.9	7.201	12	8.67	62.1	75	1
1	91	0	0	0	0	0	0	0	0	0	0	20	82	136	34.8	34.3	4.59	6.1	142.42	7.399	5.95	8.48	45.1	73	0
0	91	0	0	0	1	0	0	0	0	0	0	21	90	152	42.8	34.8	8.08	6.57	140.31	7.296	8.34	12.7	62.1	29.9	0
0	91	0	0	0	1	0	0	0	0	0	0	29	76	109	36.5	36	5.3	7.14	143.07	7.33	10.37	7.21	49.8	46.7	1
0	91	0	0	0	0	0	0	0	0	0	0	25	104	180	50.9	37	3.98	6.61	143.82	7.4	5.01	12.9	49.1	50	0
1	91	0	0	0	0	0	0	0	0	0	0	24	120	105	39.1	40.6	6.25	8.7	145.09	7.303	7.05	9.63	50	54	0
1	91	0	0	0	0	0	0	0	0	0	0	23	108	112	34.1	41.1	4.22	5.62	147.02	7.455	4.83	11.4	69.8	64.3	0
0	92	0	0	0	1	0	0	1	0	0	0	20	102	178	30.4	25.9	4.83	9.52	132.39	7.442	4.34	10.3	64.9	30	0
0	92	0	0	0	1	0	0	1	0	0	0	20	70	143	30.6	29.3	4.79	10.25	130.7	7.389	4.7	10.1	64.9	26.87	0
0	92	0	0	0	0	0	0	1	0	0	0	21	105	114	31.6	30.8	6.92	6.36	137.51	7.437	4.84	13.6	52.3	48.2	0
0	92	0	0	0	0	0	0	0	0	0	0	21	81	140	32.2	32.5	4.23	3.83	141.95	7.378	7.48	13.6	48.98	56	0
0	92	1	0	0	0	1	0	0	0	0	0	22	80	141	48	34.7	6.42	23.59	142.86	7.223	9.77	10.8	49.8	48.1	0
0	92	0	0	0	0	1	0	0	0	0	0	20	110	143	40.6	35.4	4.89	10.73	144.29	7.346	7.14	12.9	49.8	56.9	0
0	92	0	0	0	0	0	0	0	0	0	0	31	132	132	38.7	35.8	7.38	6.46	138.58	7.327	7.12	15.5	50	33	0
1	92	0	1	0	0	0	0	0	0	0	0	20	100	127	38.7	36.2	4.65	7.59	141.36	7.38	6.1	8.75	50.1	93	0
1	92	0	0	0	0	0	0	0	0	0	0	20	90	124	37.3	37.9	4.25	3.17	143.29	7.416	6	10.7	47.5	88.3	0
1	93	0	0	0	1	0	0	0	0	0	0	22	75	110	28.7	32.5	5.42	6.06	147.21	7.358	5.12	8.53	64.6	103.2	0
0	93	0	0	0	0	0	0	0	0	0	0	21	74	164	42	33.8	7.9	2.22	135.75	7.464	4.21	9.21	49.23	80.2	0
0	93	0	0	0	0	0	0	0	0	1	0	21	112	126	42.7	36.7	6.24	5.18	139.46	7.347	8.63	15.1	56.8	33.64	0
0	93	0	0	0	0	0	0	0	0	0	0	21	107	140	32.2	38.3	3.99	4.06	139.48	7.397	6.5	10.1	49.1	72.5	0
1	94	0	0	0	0	0	0	0	0	0	0	20	108	125	32.1	23.8	5.53	4.22	140.9	7.433	5.68	8.98	49.23	64.3	0
0	94	0	0	0	1	1	0	0	0	0	0	20	74	118	29.8	34.3	5.77	7.57	139.74	7.42	4.05	9.03	45.24	93	0
1	94	0	0	0	0	0	0	0	0	0	0	22	60	153	39.9	35.9	6.86	7.93	142.19	7.389	5.13	9.74	54.3	76.6	0
0	94	0	0	0	0	0	0	0	1	1	0	24	100	155	41.4	37.6	19.14	6.76	141.4	7.222	10.05	28.7	57.3	67.5	0
0	94	0	0	0	0	0	0	0	0	0	0	18	96	90	40.3	39.7	4.65	5.57	139.97	7.409	5.19	8.97	66.9	25.07	0
0	95	0	0	0	0	1	0	0	0	0	0	21	61	149	37.6	38	4.64	7.74	144.95	7.355	5.06	11.8	50	54	0
0	95	0	0	0	1	0	0	0	0	0	0	22	95	185	30.9	38.3	5.54	3.29	139.3	7.39	5.27	14.6	45.24	70	0
1	96	0	0	0	1	0	0	1	0	0	0	23	80	106	41.4	36	4.86	5.43	140.56	7.383	6.16	15.6	50.72	47.54	0
0	96	0	0	0	0	0	1	0	0	0	0	25	119	120	33.8	42	6.99	9.99	136	7.439	3.46	6.05	50	61.3	1
0	97	0	0	0	1	1	0	0	0	1	0	16	57	66	21.4	24.6	5.29	6.97	140.53	6.848	18.9	9.58	57.3	58.5	1
0	97	0	1	0	0	1	0	0	0	0	0	21	90	126	31.1	34.6	4.93	8.86	141.3	7.433	5.42	9.08	45.33	105.7	0
0	97	0	1	0	0	0	0	0	0	0	0	22	88	127	33.3	39.1	4.17	7.87	144.98	7.413	5.19	13.8	45.33	103.2	0
0	97	0	1	0	0	0	0	0	0	0	0	22	86	140	33.1	40	5.02	8.91	143.86	7.426	5.2	14.1	45.33	81.38	0
0	98	0	1	0	0	1	0	0	0	0	0	23	87	134	32.6	35	5.31	10.61	144.18	7.199	10.85	8.87	48.98	56	0
0	98	0	1	0	0	1	0	0	0	0	0	26	110	141	36.8	35.8	3.78	14.33	144.19	7.371	5.28	10.6	45.35	42.5	0
0	100	0	0	1	0	1	0	0	0	0	0	22	120	87	33	32	4.17	4.17	136	7.412	9.25	6.2	45.63	73	1
